# Supplementary material for: 10-Phenyl-6b,7,8,9,9a,10-hexa­hydro-6H-cyclo­penta­[4,5]pyrano[3,2-c]chromen-6,9-dione
Source: Acta Crystallogr Sect E Struct Rep Online. 2011 Mar 12;67(Pt 4):o855. doi: 10.1107/S1600536811006192 (PMC3099813; doi:10.1107/S1600536811006192)
Supplement: Supplementary file 1 [file e-67-0o855-sup1.cif]

##############################################################################
###                                                                        ###
###        Electronic paper (Acta Crystallographica Section E)             ###
###                                                                        ###
##############################################################################
#                                                                            #
# This CIF contains the data in a paper accepted for publication in Acta     #
# Crystallographica Section E. It conforms to the requirements of Notes      #
# for Authors for Section E, and has been peer reviewed under the auspices   #
# of the IUCr Commission on Journals.                                        #
#                                                                            #
# Full details of the Crystallographic Information File format               #
# are given in the paper "The Crystallographic Information File (CIF):       #
# a New Standard Archive File for Crystallography" by S. R. Hall, F. H.      #
# Allen and I. D. Brown [Acta Cryst. (1991), A47, 655-685].                  #
#                                                                            #
# The current version of the core CIF dictionary is obtainable from          #
# ftp://ftp.iucr.org/pub/cif_core.dic. The current version number is 2.4.    #
#                                                                            #
# Software is freely available for graphical display of the structure(s) in  #
# this CIF.  For information consult the CIF home page http://www.iucr.org/  #
# cif/home.html                                                              #
#                                                                            #
# This file may be used for bona fide research purposes within the           #
# scientific community so long as proper attribution is given to the journal # 
# article from which it was obtained.                                        #
#                                                                            #
##############################################################################
                                             
data_I
_audit_creation_method     SHELXL-97
_chemical_name_systematic
;
16-phenyl-8,17-dioxatetracyclo[8.7.0.0^2,7^.0^11,15^]heptadeca-
1(10),2(7),3,5-tetraene-9,14-dione
;
_chemical_name_common
;
10-Phenyl-6b,7,8,9,9a,10-hexahydro-6<i>H</i>-
cyclopenta[4,5]pyrano[3,2-<i>c</i>]chromen-6,9-dione
;
_chemical_formula_moiety     'C21 H16 O4'
_chemical_formula_sum     'C21 H16 O4'
_chemical_formula_iupac     'C21 H16 O4'
_chemical_formula_weight     332.34
_chemical_melting_point     ?
_symmetry_cell_setting     monoclinic
_symmetry_space_group_name_H-M     'P 21/n'
_symmetry_space_group_name_HALL     '-P 2yn'
loop_
    _symmetry_equiv_pos_as_xyz
    'x, y, z'
    '-x+1/2, y+1/2, -z+1/2'
    '-x, -y, -z'
    'x-1/2, -y-1/2, z-1/2'
_cell_length_a     9.1672(14)
_cell_length_b     8.6538(14)
_cell_length_c     19.899(3)
_cell_angle_alpha     90.00
_cell_angle_beta     91.295(3)
_cell_angle_gamma     90.00
_cell_volume     1578.2(4)
_cell_formula_units_Z     4
_cell_measurement_reflns_used     4768
_cell_measurement_theta_min     1.02
_cell_measurement_theta_max     27.49
_cell_measurement_temperature     173(2)
_exptl_crystal_description     block
_exptl_crystal_colour     colorless
_exptl_crystal_size_max     0.50
_exptl_crystal_size_mid     0.50
_exptl_crystal_size_min     0.41
_exptl_crystal_density_diffrn     1.399
_exptl_crystal_density_meas     ?
_exptl_crystal_density_method     'not measured'
_exptl_crystal_F_000     696
_exptl_absorpt_coefficient_mu     0.097
_exptl_absorpt_correction_type     numerical
_exptl_absorpt_process_details     '(CrystalClear; Rigaku, 2007)'
_exptl_absorpt_correction_T_min     0.9532
_exptl_absorpt_correction_T_max     0.9614
_exptl_special_details
;
;
_diffrn_ambient_temperature     173(2)
_diffrn_radiation_type     MoK\a
_diffrn_radiation_wavelength     0.71073
_diffrn_radiation_source     'sealed tube'
_diffrn_radiation_monochromator     graphite
_diffrn_measurement_device_type     'Rigaku Saturn724+ CCD'
_diffrn_measurement_method     '\w scans at fixed \c = 45\%'
_diffrn_detector_area_resol_mean     ?
_diffrn_reflns_number     13128
_diffrn_reflns_av_R_equivalents     0.0299
_diffrn_reflns_av_sigmaI/netI     0.0240
_diffrn_reflns_theta_min     3.12
_diffrn_reflns_theta_max     27.48
_diffrn_reflns_theta_full     27.48
_diffrn_measured_fraction_theta_max     0.995
_diffrn_measured_fraction_theta_full     0.995
_diffrn_reflns_limit_h_min     -11
_diffrn_reflns_limit_h_max     11
_diffrn_reflns_limit_k_min     -10
_diffrn_reflns_limit_k_max     11
_diffrn_reflns_limit_l_min     -22
_diffrn_reflns_limit_l_max     25
_diffrn_standards_number     ?
_diffrn_standards_interval_count     ?
_diffrn_standards_interval_time     ?
_diffrn_standards_decay_%     ?
_refine_special_details
;
Refinement of <i>F</i>^2^ against ALL reflections. The weighted <i>R</i>-factor
<i>wR</i> and goodness of fit <i>S</i> are based on <i>F</i>^2^, conventional
<i>R</i>-factors <i>R</i> are based on <i>F</i>, with <i>F</i> set to zero for
negative <i>F</i>^2^. The threshold expression of <i>F</i>^2^ >
\s(<i>F</i>^2^) is used only for calculating <i>R</i>-factors(gt) <i>etc</i>.
and is not relevant to the choice of reflections for refinement.
<i>R</i>-factors based on <i>F</i>^2^ are statistically about twice as large
as those based on <i>F</i>, and <i>R</i>- factors based on ALL data will be
even larger.
;
_reflns_number_total     3608
_reflns_number_gt     3469
_reflns_threshold_expression     I>2\s(I)
_refine_ls_structure_factor_coef     Fsqd
_refine_ls_matrix_type     full
_refine_ls_R_factor_all     0.0567
_refine_ls_R_factor_gt     0.0549
_refine_ls_wR_factor_gt     0.1422
_refine_ls_wR_factor_ref     0.1441
_refine_ls_goodness_of_fit_ref     1.102
_refine_ls_restrained_S_all     1.102
_refine_ls_number_reflns     3608
_refine_ls_number_parameters     226
_refine_ls_number_restraints     0
_refine_ls_hydrogen_treatment     constr
_refine_ls_weighting_scheme     calc
_refine_ls_weighting_details
         'calc w=1/[\s^2^(Fo^2^)+(0.0704P)^2^+0.6329P] where P=(Fo^2^+2Fc^2^)/3'
_atom_sites_solution_hydrogens     geom
_atom_sites_solution_primary     direct
_atom_sites_solution_secondary     difmap
_refine_ls_shift/su_max     0.000
_refine_ls_shift/su_mean     0.000
_refine_diff_density_max     0.377
_refine_diff_density_min     -0.219
_refine_ls_extinction_method     none
_refine_ls_extinction_coef     ?
loop_
    _atom_type_symbol
    _atom_type_description
    _atom_type_scat_dispersion_real
    _atom_type_scat_dispersion_imag
    _atom_type_scat_source
    'C' 'C' 0.0033 0.0016
                         'International Tables Vol C Tables 4.2.6.8 and 6.1.1.4'
    'H' 'H' 0.0000 0.0000
                         'International Tables Vol C Tables 4.2.6.8 and 6.1.1.4'
    'O' 'O' 0.0106 0.0060
                         'International Tables Vol C Tables 4.2.6.8 and 6.1.1.4'
_computing_data_collection     'CrystalClear (Rigaku, 2007)'
_computing_cell_refinement     'CrystalClear (Rigaku, 2007)'
_computing_data_reduction     'CrystalClear (Rigaku, 2007)'
_computing_structure_solution     'SHELXS97 (Sheldrick, 2008)'
_computing_structure_refinement     'SHELXL97 (Sheldrick, 2008)'
_computing_molecular_graphics     'SHELXL97 (Sheldrick, 2008)'
_computing_publication_material     'SHELXTL (Sheldrick, 2008)'
loop_
    _atom_site_type_symbol
    _atom_site_label
    _atom_site_fract_x
    _atom_site_fract_y
    _atom_site_fract_z
    _atom_site_U_iso_or_equiv
    _atom_site_adp_type
    _atom_site_calc_flag
    _atom_site_refinement_flags
    _atom_site_occupancy
    _atom_site_disorder_assembly
    _atom_site_disorder_group
    O O1 0.50827(10) 0.14483(13) 0.10143(5) 0.0292(2) Uani d . 1 . .
    O O2 0.30494(11) 0.31578(13) -0.06936(5) 0.0342(3) Uani d . 1 . .
    O O3 0.21059(14) -0.10952(16) 0.24113(6) 0.0472(3) Uani d . 1 . .
    O O4 0.09368(13) 0.21341(18) -0.04206(7) 0.0509(4) Uani d . 1 . .
    C C1 0.45295(15) 0.33318(17) -0.05937(7) 0.0293(3) Uani d . 1 . .
    C C2 0.52778(18) 0.41320(18) -0.10830(8) 0.0344(3) Uani d . 1 . .
    H H2A 0.4773 0.4543 -0.1465 0.041 Uiso calc R 1 . .
    C C3 0.67665(18) 0.43206(18) -0.10057(8) 0.0358(3) Uani d . 1 . .
    H H3A 0.7289 0.4869 -0.1337 0.043 Uiso calc R 1 . .
    C C4 0.75115(17) 0.37144(19) -0.04468(8) 0.0358(3) Uani d . 1 . .
    H H4A 0.8538 0.3846 -0.0400 0.043 Uiso calc R 1 . .
    C C5 0.67574(16) 0.29218(18) 0.00397(8) 0.0321(3) Uani d . 1 . .
    H H5A 0.7267 0.2512 0.0420 0.039 Uiso calc R 1 . .
    C C6 0.52458(15) 0.27221(16) -0.00277(7) 0.0268(3) Uani d . 1 . .
    C C7 0.43568(15) 0.19240(16) 0.04545(7) 0.0260(3) Uani d . 1 . .
    C C8 0.41941(15) 0.10574(17) 0.15850(7) 0.0275(3) Uani d . 1 . .
    H H8A 0.3765 0.2025 0.1771 0.033 Uiso calc R 1 . .
    C C9 0.29535(15) -0.00278(17) 0.13564(7) 0.0289(3) Uani d . 1 . .
    H H9A 0.3352 -0.1037 0.1198 0.035 Uiso calc R 1 . .
    C C10 0.18782(18) -0.02793(19) 0.19294(8) 0.0356(3) Uani d . 1 . .
    C C11 0.0505(2) 0.0604(3) 0.17786(11) 0.0564(5) Uani d . 1 . .
    H H11A 0.0224 0.1227 0.2173 0.068 Uiso calc R 1 . .
    H H11B -0.0305 -0.0110 0.1661 0.068 Uiso calc R 1 . .
    C C12 0.08425(18) 0.1647(2) 0.11868(9) 0.0412(4) Uani d . 1 . .
    H H12A 0.1231 0.2656 0.1342 0.049 Uiso calc R 1 . .
    H H12B -0.0039 0.1824 0.0900 0.049 Uiso calc R 1 . .
    C C13 0.20060(15) 0.07317(18) 0.08039(7) 0.0308(3) Uani d . 1 . .
    H H13A 0.1506 -0.0100 0.0537 0.037 Uiso calc R 1 . .
    C C14 0.29132(15) 0.16801(17) 0.03381(7) 0.0285(3) Uani d . 1 . .
    C C15 0.22106(16) 0.22987(19) -0.02619(8) 0.0343(3) Uani d . 1 . .
    C C16 0.51992(15) 0.03462(17) 0.21074(7) 0.0274(3) Uani d . 1 . .
    C C17 0.62801(17) -0.06787(19) 0.19234(8) 0.0360(3) Uani d . 1 . .
    H H17A 0.6423 -0.0896 0.1462 0.043 Uiso calc R 1 . .
    C C18 0.71543(18) -0.1389(2) 0.24094(9) 0.0440(4) Uani d . 1 . .
    H H18A 0.7886 -0.2101 0.2280 0.053 Uiso calc R 1 . .
    C C19 0.69637(19) -0.1066(2) 0.30784(9) 0.0453(4) Uani d . 1 . .
    H H19A 0.7564 -0.1553 0.3411 0.054 Uiso calc R 1 . .
    C C20 0.59009(19) -0.0033(2) 0.32673(8) 0.0413(4) Uani d . 1 . .
    H H20A 0.5775 0.0194 0.3729 0.050 Uiso calc R 1 . .
    C C21 0.50157(17) 0.06724(18) 0.27822(7) 0.0325(3) Uani d . 1 . .
    H H21A 0.4283 0.1380 0.2913 0.039 Uiso calc R 1 . .
loop_
    _atom_site_aniso_label
    _atom_site_aniso_U_11
    _atom_site_aniso_U_22
    _atom_site_aniso_U_33
    _atom_site_aniso_U_12
    _atom_site_aniso_U_13
    _atom_site_aniso_U_23
    O1 0.0241(5) 0.0389(6) 0.0247(5) -0.0026(4) 0.0003(4) 0.0033(4)
    O2 0.0283(5) 0.0438(6) 0.0306(5) 0.0048(4) 0.0013(4) 0.0074(4)
    O3 0.0493(7) 0.0534(8) 0.0387(6) -0.0192(6) 0.0001(5) 0.0139(5)
    O4 0.0280(6) 0.0765(10) 0.0478(7) -0.0013(6) -0.0061(5) 0.0182(6)
    C1 0.0289(7) 0.0296(7) 0.0295(7) 0.0032(5) 0.0043(5) -0.0011(5)
    C2 0.0418(8) 0.0309(7) 0.0307(7) 0.0054(6) 0.0077(6) 0.0029(6)
    C3 0.0416(8) 0.0309(7) 0.0356(8) -0.0024(6) 0.0145(6) 0.0004(6)
    C4 0.0303(7) 0.0372(8) 0.0402(8) -0.0051(6) 0.0093(6) -0.0060(6)
    C5 0.0281(7) 0.0369(8) 0.0315(7) -0.0019(6) 0.0028(5) -0.0040(6)
    C6 0.0261(7) 0.0279(7) 0.0264(6) 0.0002(5) 0.0044(5) -0.0029(5)
    C7 0.0256(6) 0.0274(7) 0.0251(6) 0.0016(5) 0.0007(5) -0.0012(5)
    C8 0.0263(6) 0.0307(7) 0.0256(6) -0.0004(5) 0.0042(5) -0.0006(5)
    C9 0.0291(7) 0.0273(7) 0.0303(7) -0.0015(5) 0.0017(5) -0.0004(5)
    C10 0.0367(8) 0.0374(8) 0.0327(7) -0.0132(6) 0.0032(6) 0.0016(6)
    C11 0.0377(9) 0.0749(14) 0.0572(11) 0.0069(9) 0.0193(8) 0.0207(10)
    C12 0.0290(7) 0.0491(10) 0.0460(9) 0.0061(7) 0.0093(6) 0.0064(7)
    C13 0.0251(7) 0.0342(7) 0.0332(7) -0.0023(5) 0.0004(5) 0.0018(6)
    C14 0.0261(7) 0.0326(7) 0.0269(6) 0.0019(5) 0.0023(5) 0.0009(5)
    C15 0.0266(7) 0.0431(9) 0.0333(7) 0.0032(6) 0.0009(6) 0.0046(6)
    C16 0.0270(6) 0.0284(7) 0.0267(7) -0.0024(5) 0.0001(5) -0.0003(5)
    C17 0.0346(8) 0.0390(8) 0.0345(8) 0.0058(6) 0.0007(6) -0.0031(6)
    C18 0.0330(8) 0.0438(9) 0.0550(10) 0.0062(7) -0.0019(7) 0.0089(8)
    C19 0.0363(8) 0.0534(10) 0.0456(9) -0.0102(7) -0.0133(7) 0.0196(8)
    C20 0.0456(9) 0.0494(10) 0.0288(7) -0.0187(8) -0.0053(6) 0.0039(7)
    C21 0.0363(8) 0.0328(7) 0.0287(7) -0.0073(6) 0.0031(6) -0.0022(6)
_geom_special_details
;
All e.s.d.'s (except the e.s.d. in the dihedral angle between two l.s. planes)
are estimated using the full covariance matrix. The cell e.s.d.'s are taken
into account individually in the estimation of e.s.d.'s in distances, angles
and torsion angles; correlations between e.s.d.'s in cell parameters are only
used when they are defined by crystal symmetry. An approximate (isotropic)
treatment of cell e.s.d.'s is used for estimating e.s.d.'s involving l.s.
planes.
;
loop_
    _geom_bond_atom_site_label_1
    _geom_bond_atom_site_label_2
    _geom_bond_site_symmetry_2
    _geom_bond_distance
    _geom_bond_publ_flag
    O1 C7 . 1.3491(17) ?
    O1 C8 . 1.4524(16) ?
    O2 C1 . 1.3751(17) ?
    O2 C15 . 1.3828(18) ?
    O3 C10 . 1.205(2) ?
    O4 C15 . 1.2112(19) ?
    C1 C2 . 1.389(2) ?
    C1 C6 . 1.394(2) ?
    C2 C3 . 1.380(2) ?
    C2 H2A . 0.9500 ?
    C3 C4 . 1.394(2) ?
    C3 H3A . 0.9500 ?
    C4 C5 . 1.384(2) ?
    C4 H4A . 0.9500 ?
    C5 C6 . 1.3999(19) ?
    C5 H5A . 0.9500 ?
    C6 C7 . 1.4483(19) ?
    C7 C14 . 1.3548(19) ?
    C8 C16 . 1.5050(19) ?
    C8 C9 . 1.5359(19) ?
    C8 H8A . 1.0000 ?
    C9 C13 . 1.534(2) ?
    C9 C10 . 1.540(2) ?
    C9 H9A . 1.0000 ?
    C10 C11 . 1.498(3) ?
    C11 C12 . 1.521(3) ?
    C11 H11A . 0.9900 ?
    C11 H11B . 0.9900 ?
    C12 C13 . 1.543(2) ?
    C12 H12A . 0.9900 ?
    C12 H12B . 0.9900 ?
    C13 C14 . 1.503(2) ?
    C13 H13A . 1.0000 ?
    C14 C15 . 1.446(2) ?
    C16 C17 . 1.385(2) ?
    C16 C21 . 1.386(2) ?
    C17 C18 . 1.386(2) ?
    C17 H17A . 0.9500 ?
    C18 C19 . 1.375(3) ?
    C18 H18A . 0.9500 ?
    C19 C20 . 1.380(3) ?
    C19 H19A . 0.9500 ?
    C20 C21 . 1.388(2) ?
    C20 H20A . 0.9500 ?
    C21 H21A . 0.9500 ?
loop_
    _geom_angle_atom_site_label_1
    _geom_angle_atom_site_label_2
    _geom_angle_atom_site_label_3
    _geom_angle_site_symmetry_1
    _geom_angle_site_symmetry_3
    _geom_angle
    _geom_angle_publ_flag
    C7 O1 C8 . . 116.22(10) ?
    C1 O2 C15 . . 121.99(11) ?
    O2 C1 C2 . . 117.04(13) ?
    O2 C1 C6 . . 121.37(12) ?
    C2 C1 C6 . . 121.59(14) ?
    C3 C2 C1 . . 118.94(14) ?
    C3 C2 H2A . . 120.5 ?
    C1 C2 H2A . . 120.5 ?
    C2 C3 C4 . . 120.66(14) ?
    C2 C3 H3A . . 119.7 ?
    C4 C3 H3A . . 119.7 ?
    C5 C4 C3 . . 120.06(14) ?
    C5 C4 H4A . . 120.0 ?
    C3 C4 H4A . . 120.0 ?
    C4 C5 C6 . . 120.20(14) ?
    C4 C5 H5A . . 119.9 ?
    C6 C5 H5A . . 119.9 ?
    C1 C6 C5 . . 118.54(13) ?
    C1 C6 C7 . . 116.98(12) ?
    C5 C6 C7 . . 124.48(13) ?
    O1 C7 C14 . . 123.74(13) ?
    O1 C7 C6 . . 114.72(12) ?
    C14 C7 C6 . . 121.54(13) ?
    O1 C8 C16 . . 106.85(11) ?
    O1 C8 C9 . . 109.60(11) ?
    C16 C8 C9 . . 113.09(12) ?
    O1 C8 H8A . . 109.1 ?
    C16 C8 H8A . . 109.1 ?
    C9 C8 H8A . . 109.1 ?
    C13 C9 C8 . . 110.72(12) ?
    C13 C9 C10 . . 103.28(12) ?
    C8 C9 C10 . . 110.45(12) ?
    C13 C9 H9A . . 110.7 ?
    C8 C9 H9A . . 110.7 ?
    C10 C9 H9A . . 110.7 ?
    O3 C10 C11 . . 126.03(15) ?
    O3 C10 C9 . . 124.73(16) ?
    C11 C10 C9 . . 109.21(13) ?
    C10 C11 C12 . . 105.83(13) ?
    C10 C11 H11A . . 110.6 ?
    C12 C11 H11A . . 110.6 ?
    C10 C11 H11B . . 110.6 ?
    C12 C11 H11B . . 110.6 ?
    H11A C11 H11B . . 108.7 ?
    C11 C12 C13 . . 103.48(14) ?
    C11 C12 H12A . . 111.1 ?
    C13 C12 H12A . . 111.1 ?
    C11 C12 H12B . . 111.1 ?
    C13 C12 H12B . . 111.1 ?
    H12A C12 H12B . . 109.0 ?
    C14 C13 C9 . . 111.33(12) ?
    C14 C13 C12 . . 114.99(13) ?
    C9 C13 C12 . . 104.62(12) ?
    C14 C13 H13A . . 108.6 ?
    C9 C13 H13A . . 108.6 ?
    C12 C13 H13A . . 108.6 ?
    C7 C14 C15 . . 119.90(13) ?
    C7 C14 C13 . . 122.11(13) ?
    C15 C14 C13 . . 117.96(13) ?
    O4 C15 O2 . . 116.59(14) ?
    O4 C15 C14 . . 125.49(15) ?
    O2 C15 C14 . . 117.93(13) ?
    C17 C16 C21 . . 119.32(14) ?
    C17 C16 C8 . . 120.64(13) ?
    C21 C16 C8 . . 120.00(13) ?
    C16 C17 C18 . . 120.36(15) ?
    C16 C17 H17A . . 119.8 ?
    C18 C17 H17A . . 119.8 ?
    C19 C18 C17 . . 120.06(17) ?
    C19 C18 H18A . . 120.0 ?
    C17 C18 H18A . . 120.0 ?
    C18 C19 C20 . . 120.08(15) ?
    C18 C19 H19A . . 120.0 ?
    C20 C19 H19A . . 120.0 ?
    C19 C20 C21 . . 120.03(15) ?
    C19 C20 H20A . . 120.0 ?
    C21 C20 H20A . . 120.0 ?
    C16 C21 C20 . . 120.14(15) ?
    C16 C21 H21A . . 119.9 ?
    C20 C21 H21A . . 119.9 ?
loop_
    _geom_torsion_atom_site_label_1
    _geom_torsion_atom_site_label_2
    _geom_torsion_atom_site_label_3
    _geom_torsion_atom_site_label_4
    _geom_torsion_site_symmetry_1
    _geom_torsion_site_symmetry_2
    _geom_torsion_site_symmetry_3
    _geom_torsion_site_symmetry_4
    _geom_torsion
    _geom_torsion_publ_flag
    C15 O2 C1 C2 . . . . 175.79(14) ?
    C15 O2 C1 C6 . . . . -3.8(2) ?
    O2 C1 C2 C3 . . . . -179.40(13) ?
    C6 C1 C2 C3 . . . . 0.2(2) ?
    C1 C2 C3 C4 . . . . 0.2(2) ?
    C2 C3 C4 C5 . . . . -0.4(2) ?
    C3 C4 C5 C6 . . . . 0.1(2) ?
    O2 C1 C6 C5 . . . . 179.16(13) ?
    C2 C1 C6 C5 . . . . -0.4(2) ?
    O2 C1 C6 C7 . . . . -1.1(2) ?
    C2 C1 C6 C7 . . . . 179.32(13) ?
    C4 C5 C6 C1 . . . . 0.3(2) ?
    C4 C5 C6 C7 . . . . -179.48(14) ?
    C8 O1 C7 C14 . . . . -17.6(2) ?
    C8 O1 C7 C6 . . . . 162.78(12) ?
    C1 C6 C7 O1 . . . . -175.67(12) ?
    C5 C6 C7 O1 . . . . 4.1(2) ?
    C1 C6 C7 C14 . . . . 4.7(2) ?
    C5 C6 C7 C14 . . . . -175.52(14) ?
    C7 O1 C8 C16 . . . . 171.88(11) ?
    C7 O1 C8 C9 . . . . 49.00(16) ?
    O1 C8 C9 C13 . . . . -58.49(15) ?
    C16 C8 C9 C13 . . . . -177.59(11) ?
    O1 C8 C9 C10 . . . . -172.27(12) ?
    C16 C8 C9 C10 . . . . 68.63(15) ?
    C13 C9 C10 O3 . . . . 165.87(15) ?
    C8 C9 C10 O3 . . . . -75.70(19) ?
    C13 C9 C10 C11 . . . . -12.28(18) ?
    C8 C9 C10 C11 . . . . 106.14(16) ?
    O3 C10 C11 C12 . . . . 170.98(17) ?
    C9 C10 C11 C12 . . . . -10.9(2) ?
    C10 C11 C12 C13 . . . . 29.6(2) ?
    C8 C9 C13 C14 . . . . 36.94(16) ?
    C10 C9 C13 C14 . . . . 155.18(12) ?
    C8 C9 C13 C12 . . . . -87.86(14) ?
    C10 C9 C13 C12 . . . . 30.38(15) ?
    C11 C12 C13 C14 . . . . -159.98(15) ?
    C11 C12 C13 C9 . . . . -37.54(17) ?
    O1 C7 C14 C15 . . . . 176.95(13) ?
    C6 C7 C14 C15 . . . . -3.5(2) ?
    O1 C7 C14 C13 . . . . -5.1(2) ?
    C6 C7 C14 C13 . . . . 174.40(13) ?
    C9 C13 C14 C7 . . . . -6.2(2) ?
    C12 C13 C14 C7 . . . . 112.55(16) ?
    C9 C13 C14 C15 . . . . 171.73(13) ?
    C12 C13 C14 C15 . . . . -69.51(18) ?
    C1 O2 C15 O4 . . . . -175.20(15) ?
    C1 O2 C15 C14 . . . . 5.1(2) ?
    C7 C14 C15 O4 . . . . 178.92(16) ?
    C13 C14 C15 O4 . . . . 0.9(3) ?
    C7 C14 C15 O2 . . . . -1.4(2) ?
    C13 C14 C15 O2 . . . . -179.35(13) ?
    O1 C8 C16 C17 . . . . -40.89(18) ?
    C9 C8 C16 C17 . . . . 79.79(17) ?
    O1 C8 C16 C21 . . . . 141.38(13) ?
    C9 C8 C16 C21 . . . . -97.94(15) ?
    C21 C16 C17 C18 . . . . 1.0(2) ?
    C8 C16 C17 C18 . . . . -176.74(15) ?
    C16 C17 C18 C19 . . . . -0.8(3) ?
    C17 C18 C19 C20 . . . . 0.1(3) ?
    C18 C19 C20 C21 . . . . 0.4(3) ?
    C17 C16 C21 C20 . . . . -0.5(2) ?
    C8 C16 C21 C20 . . . . 177.23(13) ?
    C19 C20 C21 C16 . . . . -0.2(2) ?
loop_
    _geom_hbond_atom_site_label_D
    _geom_hbond_atom_site_label_H
    _geom_hbond_atom_site_label_A
    _geom_hbond_site_symmetry_A
    _geom_hbond_distance_DH
    _geom_hbond_distance_HA
    _geom_hbond_distance_DA
    _geom_hbond_angle_DHA
    C8 H8A O3 2 1.00 2.45 3.4042(19) 160
    C17 H17A O2 3_655 0.95 2.54 3.322(2) 140
data_global
_journal_date_recd_electronic     2011-02-13
_journal_date_accepted     2011-02-18
_journal_name_full     'Acta Crystallographica, Section E'
_journal_year     2011
_journal_volume     67
_journal_issue      4
_journal_page_first     o855
_journal_page_last     o855
_journal_paper_category     QO
_journal_coeditor_code     HG2800
_publ_contact_author_name     ' Li Liu'
_publ_contact_author_address
;
Beijing National Laboratory for Molecular Science (BNLMS),
CAS Key Laboratory for Molecular Recognition and Function,
Institute of Chemistry,
Chinese Academy of Sciences,
Beijing 100190,
People's Republic of China
;
_publ_contact_author_email     lliu@iccas.ac.cn
_publ_contact_author_fax     '+86-10-62554449'
_publ_contact_author_phone     '+86-10-62554614'
_publ_section_title
;\
10-Phenyl-6b,7,8,9,9a,10-hexahydro-6<i>H</i>-cyclopenta[4,5]pyrano[3,2-\
<i>c</i>]chromen-6,9-dione
;
loop_
    _publ_author_name
    _publ_author_footnote
    _publ_author_address
    'Zhen Qiao' .
;
Beijing National Laboratory for Molecular Science (BNLMS),
CAS Key Laboratory for Molecular Recognition and Function,
Institute of Chemistry,
Chinese Academy of Sciences,
Beijing 100190,
People's Republic of China
;
    'Li Liu' .
;
Beijing National Laboratory for Molecular Science (BNLMS),
CAS Key Laboratory for Molecular Recognition and Function,
Institute of Chemistry,
Chinese Academy of Sciences,
Beijing 100190,
People's Republic of China
;
    'Dong Wang' .
;
Beijing National Laboratory for Molecular Science (BNLMS),
CAS Key Laboratory for Molecular Recognition and Function,
Institute of Chemistry,
Chinese Academy of Sciences,
Beijing 100190,
People's Republic of China
;
