# Supplementary material for: 10-Phenyl-6b,7,8,9,9a,10-hexa­hydro-6H-cyclo­penta­[4,5]pyrano[3,2-c]chromen-6,9-dione
Source: Acta Crystallogr Sect E Struct Rep Online. 2011 Mar 12;67(Pt 4):o855. doi: 10.1107/S1600536811006192 (PMC3099813; doi:10.1107/S1600536811006192)
Supplement: Supplementary file 2 [file e-67-0o855-Isup2.hkl]

# 
# h,k,l, Fc-squared, Fo-squared, sigma(Fo-squared) and status flag 
# 
data_I
_shelx_title ' SA999 in P2(1)/n' 
_shelx_refln_list_code          4 
_shelx_F_calc_maximum      107.69 
_exptl_crystal_F_000       696.00 
_reflns_d_resolution_high  0.7700 
 
loop_ 
 _symmetry_equiv_pos_as_xyz 
 'x, y, z' 
 '-x+1/2, y+1/2, -z+1/2' 
 '-x, -y, -z' 
 'x-1/2, -y-1/2, z-1/2' 
 
_cell_length_a     9.1672 
_cell_length_b     8.6538 
_cell_length_c    19.8994 
_cell_angle_alpha  90.000 
_cell_angle_beta   91.295 
_cell_angle_gamma  90.000 
 
_shelx_F_squared_multiplier     1.000 
 
loop_ 
 _refln_index_h 
 _refln_index_k 
 _refln_index_l 
 _refln_F_squared_calc 
 _refln_F_squared_meas 
 _refln_F_squared_sigma 
 _refln_observed_status 
   2   0   0      263.65      220.30      2.58 o 
   4   0   0     5983.91     6858.43    297.11 o 
   6   0   0       74.05       77.49      3.18 o 
   8   0   0      623.73      532.97     17.05 o 
  10   0   0      786.66      864.06     28.85 o 
   1   1   0      675.82      678.48      5.19 o 
   2   1   0        0.94        2.30      0.24 o 
   3   1   0      835.55      843.84      4.54 o 
   4   1   0     1021.57     1045.49     10.91 o 
   5   1   0      210.90      228.45      4.21 o 
   6   1   0      209.52      225.84      5.83 o 
   7   1   0      185.86      187.60      3.05 o 
   8   1   0      118.43       97.91      2.58 o 
   9   1   0      360.06      363.03      5.45 o 
  10   1   0        4.30        2.18      0.45 o 
  11   1   0        4.37        3.13      0.88 o 
   0   2   0      140.63      130.45      3.10 o 
   1   2   0    10252.33    10711.99    215.68 o 
   2   2   0       56.62       81.27      5.76 o 
   3   2   0      546.81      441.82      3.93 o 
   4   2   0        0.09        1.58      0.17 o 
   5   2   0      227.78      203.53      7.17 o 
   6   2   0      367.45      359.65      6.53 o 
   7   2   0      126.08      129.59      7.48 o 
   8   2   0        3.08        2.71      0.43 o 
   9   2   0      109.02      103.22      3.26 o 
  10   2   0        5.06        6.29      0.66 o 
  11   2   0       13.76       13.48      0.89 o 
   1   3   0      838.59      806.40      4.87 o 
   2   3   0     1305.99     1331.00     10.29 o 
   3   3   0       49.06       42.59      0.65 o 
   4   3   0      325.55      341.54      3.86 o 
   5   3   0      104.95       75.56      1.57 o 
   6   3   0       57.26       51.36      1.21 o 
   7   3   0       35.48       30.26      1.14 o 
   8   3   0      366.72      374.63      9.92 o 
   9   3   0        0.69        1.86      0.45 o 
  10   3   0        6.83        5.04      0.72 o 
  11   3   0        8.64       11.02      2.07 o 
   0   4   0      701.34      683.42      4.44 o 
   1   4   0        4.24        3.70      0.53 o 
   2   4   0       86.04      111.43      2.66 o 
   3   4   0        0.20        2.82      0.91 o 
   4   4   0      490.00      478.71      9.21 o 
   5   4   0       84.19       78.65      2.64 o 
   6   4   0       11.35       10.21      0.74 o 
   7   4   0       92.02       79.64      2.19 o 
   8   4   0        9.78        8.80      1.33 o 
   9   4   0       31.61       31.08      1.24 o 
  10   4   0        0.02        1.58      0.64 o 
  11   4   0        2.17        2.63      0.54 o 
   1   5   0      205.86      192.84      2.28 o 
   2   5   0      662.32      665.97      5.45 o 
   3   5   0      102.28      109.89      2.08 o 
   4   5   0       79.88       66.52      1.60 o 
   5   5   0        8.15        4.51      0.54 o 
   6   5   0     1337.99     1364.63     25.46 o 
   7   5   0       28.97       21.48      4.31 o 
   8   5   0        5.89        5.76      0.83 o 
   9   5   0        0.17        0.98      0.37 o 
  10   5   0       47.21       51.24      1.96 o 
   0   6   0       22.29       19.12      1.49 o 
   1   6   0       13.47       12.68      0.69 o 
   2   6   0        3.02        5.16      0.62 o 
   3   6   0      200.85      210.84      2.33 o 
   4   6   0        2.71        1.74      0.76 o 
   5   6   0       15.98       16.34      1.16 o 
   6   6   0       73.40       75.64      1.89 o 
   7   6   0        5.89        6.73      0.82 o 
   8   6   0       50.10       52.22      4.77 o 
   9   6   0        1.76        1.41      0.57 o 
  10   6   0        3.02        6.04      1.26 o 
   1   7   0      328.43      318.97      5.76 o 
   2   7   0        7.63        8.95      1.40 o 
   3   7   0      128.29      127.98      4.45 o 
   4   7   0       23.88       23.09      1.42 o 
   5   7   0      586.04      606.58     10.18 o 
   6   7   0       54.64       51.36      2.70 o 
   7   7   0      145.48      151.90      3.73 o 
   8   7   0        5.37        7.84      1.51 o 
   9   7   0       44.81       45.98      2.50 o 
   0   8   0       56.08       67.19      3.54 o 
   1   8   0      149.80      147.42      4.30 o 
   2   8   0       90.33      100.23      2.79 o 
   3   8   0      133.23      132.33      2.86 o 
   4   8   0       61.55       66.75      2.45 o 
   5   8   0       52.86       57.98      2.28 o 
   6   8   0       92.61      107.19      2.86 o 
   7   8   0      216.02      208.34      8.48 o 
   8   8   0       54.22       60.90      2.48 o 
   1   9   0        0.02        1.05      0.34 o 
   2   9   0        0.01        1.91      1.69 o 
   3   9   0       33.49       34.42      1.66 o 
   4   9   0      106.25      107.05      3.00 o 
   5   9   0       66.53       68.48      4.85 o 
   6   9   0        0.04        1.44      1.17 o 
   7   9   0      109.60      118.68      6.64 o 
   0  10   0       11.44       15.66      2.39 o 
   1  10   0        8.61        5.09      1.08 o 
   2  10   0       20.80       26.06      1.92 o 
   3  10   0        5.34        2.71      0.48 o 
   4  10   0       50.03       49.84      4.13 o 
   5  10   0       13.83       13.79      2.04 o 
   1  11   0        0.01        1.90      0.85 o 
   2  11   0       13.41       13.48      3.53 o 
 -11   0   1       52.21       47.50      2.35 o 
  -9   0   1        7.35       15.19      1.28 o 
  -7   0   1       13.44       16.42      1.54 o 
  -5   0   1     2303.41     2673.22     15.38 o 
  -3   0   1      708.47      714.32      6.65 o 
   3   0   1      107.36       75.19      1.84 o 
   5   0   1     4466.74     5274.01    439.74 o 
   7   0   1      324.32      278.97      9.94 o 
   9   0   1      473.23      447.62     17.83 o 
  11   0   1       63.45       57.23      6.43 o 
 -11   1   1       19.76       13.81      0.91 o 
 -10   1   1      264.53      274.21      5.51 o 
  -9   1   1      311.64      274.23      4.30 o 
  -8   1   1        0.10        0.85      0.37 o 
  -7   1   1       35.71       31.83      2.44 o 
  -6   1   1      341.90      321.57      2.66 o 
  -5   1   1      279.30      277.44      5.50 o 
  -4   1   1      344.71      340.29      3.20 o 
  -3   1   1     3395.73     3654.50     25.43 o 
  -2   1   1     6410.38     6887.77    165.91 o 
  -1   1   1     3037.97     3397.40      8.69 o 
   1   1   1     2761.92     2916.08     26.80 o 
   2   1   1     4205.56     4363.23     16.42 o 
   3   1   1       81.30       64.92      1.12 o 
   4   1   1      143.13      129.12      4.38 o 
   5   1   1      309.48      314.09      6.67 o 
   6   1   1      578.87      608.52     13.09 o 
   7   1   1      262.54      258.66      8.83 o 
   8   1   1       36.41       25.28      1.83 o 
   9   1   1      784.54      750.00     14.74 o 
  10   1   1        8.29        6.11      0.76 o 
  11   1   1        5.77        6.94      0.77 o 
 -11   2   1       10.83       10.67      1.14 o 
 -10   2   1        7.71        5.36      0.73 o 
  -9   2   1      415.42      420.16      8.40 o 
  -8   2   1       22.74       18.53      0.97 o 
  -7   2   1      202.75      173.59      3.56 o 
  -6   2   1        1.61        1.88      0.32 o 
  -5   2   1      754.88      807.80     13.08 o 
  -4   2   1      226.04      249.69      3.15 o 
  -3   2   1     1095.31     1052.36      5.49 o 
  -2   2   1     8717.13     8812.78    342.94 o 
  -1   2   1     4625.88     4787.05     40.64 o 
   0   2   1     1925.06     2023.15      9.20 o 
   1   2   1      148.27      114.33      2.28 o 
   2   2   1    11597.49    11686.40    235.32 o 
   3   2   1     1890.72     1979.48      9.19 o 
   5   2   1      577.95      638.60     14.77 o 
   6   2   1      138.39      112.86      4.62 o 
   7   2   1      196.30      184.75      3.61 o 
   8   2   1       16.22        9.89      0.89 o 
   9   2   1        0.63        1.67      0.47 o 
  10   2   1        0.24        1.07      0.36 o 
  11   2   1        0.36        2.03      0.42 o 
 -11   3   1       56.57       64.06      3.31 o 
 -10   3   1      141.38      130.96      6.51 o 
  -9   3   1       33.93       32.33      2.21 o 
  -8   3   1        5.72        4.41      0.94 o 
  -7   3   1       98.45      102.59      3.12 o 
  -6   3   1      223.59      214.15      4.54 o 
  -5   3   1        0.25        1.63      0.22 o 
  -4   3   1      708.78      694.05      3.63 o 
  -3   3   1     1052.82     1082.59      7.26 o 
  -2   3   1      170.21      137.99      3.96 o 
  -1   3   1      992.24      964.84      8.16 o 
   0   3   1        5.10        0.76      0.10 o 
   1   3   1      710.76      728.76      8.71 o 
   2   3   1     4410.05     4562.38     35.13 o 
   3   3   1      289.87      303.47      1.90 o 
   4   3   1       27.04       24.17      2.07 o 
   5   3   1      259.61      265.39      5.16 o 
   6   3   1      380.78      330.25      9.94 o 
   7   3   1        7.42        4.43      0.48 o 
   8   3   1      184.00      188.40      3.37 o 
   9   3   1       16.61       19.46      1.71 o 
  10   3   1        7.73        4.82      1.04 o 
  11   3   1       33.04       34.27      1.84 o 
 -11   4   1       20.92       20.48      2.16 o 
 -10   4   1        1.72        2.99      0.55 o 
  -9   4   1       20.71       18.27      1.60 o 
  -8   4   1        0.01        2.17      0.47 o 
  -7   4   1       42.84       37.61      3.09 o 
  -6   4   1        1.59        2.53      0.67 o 
  -5   4   1      315.34      302.58      4.08 o 
  -4   4   1      646.62      633.61      7.87 o 
  -3   4   1      260.62      240.95      3.33 o 
  -2   4   1     1747.51     1934.37     14.86 o 
  -1   4   1      461.59      475.62      4.73 o 
   0   4   1        2.99        7.58      0.26 o 
   1   4   1      494.16      463.90      4.94 o 
   2   4   1       86.72      114.18      1.92 o 
   3   4   1      859.17      839.51     11.15 o 
   4   4   1      162.04      163.44      8.14 o 
   5   4   1       68.98       69.19      1.42 o 
   6   4   1       46.45       42.56      0.97 o 
   7   4   1      113.66      106.36      2.88 o 
   8   4   1       47.66       38.03      1.58 o 
   9   4   1       37.77       34.42      1.71 o 
  10   4   1        1.72        1.39      0.74 o 
  11   4   1       12.40       18.46      0.94 o 
 -10   5   1       39.84       45.34      1.79 o 
  -9   5   1       47.25       49.02      1.66 o 
  -8   5   1       44.97       48.21      1.36 o 
  -7   5   1      371.85      379.45      5.60 o 
  -6   5   1      819.56      824.37     13.11 o 
  -5   5   1       76.90       74.91      1.44 o 
  -4   5   1      855.85      886.91     14.04 o 
  -3   5   1       36.47       34.07      0.87 o 
  -2   5   1      270.39      289.04      3.39 o 
  -1   5   1       20.51       15.13      1.44 o 
   0   5   1      101.42       96.62      1.73 o 
   1   5   1       37.87       52.28      1.13 o 
   2   5   1      155.37      143.37      2.95 o 
   3   5   1      185.16      192.96      1.77 o 
   4   5   1      415.41      404.18      4.40 o 
   5   5   1       65.32       63.01      1.32 o 
   6   5   1       42.87       36.63      1.82 o 
   7   5   1      107.28      110.21      2.80 o 
   8   5   1        0.29        1.08      0.71 o 
   9   5   1        5.33        5.79      0.78 o 
  10   5   1       35.38       38.50      4.78 o 
 -10   6   1        1.64        2.75      0.60 o 
  -9   6   1       12.66       12.07      1.66 o 
  -8   6   1       82.38       87.14      2.60 o 
  -7   6   1       31.13       30.16      1.49 o 
  -6   6   1       42.14       41.00      2.22 o 
  -5   6   1      847.67      841.91      7.71 o 
  -4   6   1      192.93      182.94      3.27 o 
  -3   6   1       11.40        7.45      0.57 o 
  -2   6   1        9.44        2.99      0.24 o 
  -1   6   1       65.22       53.70      2.02 o 
   0   6   1      183.92      201.53      2.26 o 
   1   6   1        0.11        0.87      0.33 o 
   2   6   1       62.09       61.51      1.89 o 
   3   6   1      212.03      195.82      4.96 o 
   4   6   1      245.16      245.16      6.76 o 
   5   6   1      101.40      104.03      2.29 o 
   6   6   1        4.47        4.01      0.50 o 
   7   6   1      361.23      387.28      8.71 o 
   8   6   1      213.90      210.18      5.36 o 
   9   6   1       15.42       13.13      1.12 o 
  10   6   1       13.56       13.28      1.11 o 
  -9   7   1        1.31        1.77      0.87 o 
  -8   7   1       37.01       33.84      2.34 o 
  -7   7   1      153.79      158.48      9.83 o 
  -6   7   1      348.72      354.63      8.77 o 
  -5   7   1      423.22      421.02     10.14 o 
  -4   7   1      148.57      139.86      4.46 o 
  -3   7   1       81.41       86.33      3.10 o 
  -2   7   1        8.55       10.33      0.63 o 
  -1   7   1      169.43      190.33      2.95 o 
   0   7   1       46.26       46.14      1.17 o 
   1   7   1      107.61       96.87      3.13 o 
   2   7   1       65.00       56.62      2.16 o 
   3   7   1        5.66        4.34      1.23 o 
   4   7   1        6.47        6.01      0.97 o 
   5   7   1        1.77        3.33      1.30 o 
   6   7   1      420.76      433.17      9.69 o 
   7   7   1        0.03        1.12      0.93 o 
   8   7   1       20.04       19.32      1.55 o 
   9   7   1        0.50        1.97      0.66 o 
  -8   8   1       59.56       50.48      6.27 o 
  -7   8   1       40.13       33.42      2.23 o 
  -6   8   1        2.77        2.54      0.71 o 
  -5   8   1        5.43        4.49      0.94 o 
  -4   8   1       84.34       94.53      3.32 o 
  -3   8   1      135.50      136.59      2.85 o 
  -2   8   1        0.61        2.02      0.48 o 
  -1   8   1       43.17       48.67      2.11 o 
   0   8   1       19.34       17.10      1.03 o 
   1   8   1        6.71        4.46      0.68 o 
   2   8   1      111.38      109.98      3.83 o 
   3   8   1       41.25       45.48      2.15 o 
   4   8   1      252.92      251.02      5.47 o 
   5   8   1       12.41        7.89      2.03 o 
   6   8   1       30.23       22.05      2.36 o 
   7   8   1        4.89        2.77      0.62 o 
   8   8   1      159.20      185.15      5.84 o 
  -7   9   1       17.95       17.02      2.62 o 
  -6   9   1        0.78        2.65      1.48 o 
  -5   9   1        0.89        2.75      0.70 o 
  -4   9   1       34.30       33.95      2.30 o 
  -3   9   1        0.58        3.44      0.99 o 
  -2   9   1       37.18       37.77      2.38 o 
  -1   9   1        0.08        1.35      0.88 o 
   0   9   1        9.30       10.93      1.36 o 
   1   9   1      174.32      175.26      7.58 o 
   2   9   1        7.84        6.63      0.92 o 
   3   9   1        0.80        2.08      0.60 o 
   4   9   1        1.13        1.80      0.36 o 
   5   9   1      126.29      135.26      4.25 o 
   6   9   1        7.35        8.68      2.71 o 
   7   9   1        3.58        3.07      0.71 o 
  -5  10   1        7.13        3.51      0.64 o 
  -4  10   1        4.89        4.35      0.78 o 
  -3  10   1       16.42       13.46      3.48 o 
  -2  10   1       33.33       40.06      2.77 o 
  -1  10   1        3.34        5.11      1.16 o 
   0  10   1      107.03      121.56      4.81 o 
   1  10   1       23.24       20.69      1.93 o 
   2  10   1       22.01       22.89      1.87 o 
   3  10   1        7.57        4.83      1.38 o 
   4  10   1       25.43       23.95      3.04 o 
   5  10   1        8.33        7.92      1.97 o 
  -2  11   1       15.22       11.89      1.17 o 
  -1  11   1        0.02        1.19      0.59 o 
   0  11   1        1.91        2.44      0.84 o 
   1  11   1      113.64      128.23      5.13 o 
   2  11   1        0.14        2.47      0.85 o 
 -10   0   2        1.30        3.22      0.93 o 
  -8   0   2       14.81       19.16      1.47 o 
  -6   0   2       13.78       14.05      1.46 o 
  -4   0   2        4.80        1.72      0.47 o 
  -2   0   2      466.00      385.20      3.86 o 
   2   0   2       49.18       38.00      1.28 o 
   4   0   2       65.11       79.72      2.32 o 
   6   0   2      184.55      174.81      5.78 o 
   8   0   2      447.05      415.76     12.29 o 
  10   0   2      102.48       91.14      5.22 o 
 -11   1   2       24.71       28.08      2.11 o 
 -10   1   2        0.77        1.76      0.49 o 
  -9   1   2      342.27      352.33      6.36 o 
  -8   1   2       85.00       93.19      2.84 o 
  -7   1   2      132.52      114.08      3.23 o 
  -6   1   2       35.81       35.92      1.04 o 
  -5   1   2      224.91      297.67      3.52 o 
  -4   1   2      556.99      549.01      5.36 o 
  -3   1   2       74.85       91.94      2.28 o 
  -2   1   2       36.47       76.90      1.31 o 
   0   1   2       16.70       14.41      0.32 o 
   1   1   2        0.69        3.35      0.22 o 
   2   1   2     6574.07     6537.35     48.29 o 
   3   1   2        9.95        7.03      0.26 o 
   4   1   2      237.01      236.13      6.79 o 
   5   1   2       70.00       64.99      1.23 o 
   6   1   2        1.68        5.33      1.73 o 
   7   1   2        1.11        2.48      0.56 o 
   8   1   2       86.51      104.69      3.80 o 
   9   1   2     1007.19     1048.50     18.39 o 
  10   1   2       94.30       80.63      2.02 o 
  11   1   2        6.90        9.81      0.93 o 
 -11   2   2       20.21       22.71      1.28 o 
 -10   2   2       16.22       15.91      1.04 o 
  -9   2   2        0.01        1.31      0.49 o 
  -8   2   2      109.55       85.13      2.43 o 
  -7   2   2       16.28       14.05      0.67 o 
  -6   2   2      117.83      125.58      4.07 o 
  -5   2   2     1387.56     1560.29     16.80 o 
  -4   2   2      137.21      157.82      3.26 o 
  -3   2   2      175.10      147.57      1.33 o 
  -2   2   2     1304.73     1388.57      6.95 o 
  -1   2   2     6843.89     7156.94     38.95 o 
   1   2   2      506.55      504.50      9.58 o 
   2   2   2      137.24      172.04     17.73 o 
   3   2   2     1239.42     1307.54      9.37 o 
   4   2   2      608.74      705.24      6.83 o 
   5   2   2      466.46      532.37      4.64 o 
   6   2   2        9.71        7.88      0.61 o 
   7   2   2        0.04        1.24      0.40 o 
   8   2   2       11.73        6.58      0.75 o 
   9   2   2        4.43        6.73      1.74 o 
  10   2   2      136.09      148.35      3.48 o 
  11   2   2       36.51       29.91      1.66 o 
 -11   3   2        2.72        1.36      0.76 o 
 -10   3   2      112.21       98.63      3.89 o 
  -9   3   2      109.41      111.01      2.37 o 
  -8   3   2        3.91        4.99      0.74 o 
  -7   3   2        5.25        2.41      0.45 o 
  -6   3   2      240.37      275.64      2.96 o 
  -5   3   2       33.58       45.63      2.75 o 
  -4   3   2     1149.38     1181.78     14.53 o 
  -3   3   2      155.52      170.10      3.55 o 
  -2   3   2       89.08       93.94      2.91 o 
  -1   3   2       81.03       72.86      1.93 o 
   0   3   2        2.08        1.91      0.21 o 
   1   3   2        0.02        1.85      0.21 o 
   2   3   2      314.12      281.96      9.43 o 
   3   3   2      895.46      836.00     12.88 o 
   4   3   2      590.62      624.17      7.85 o 
   5   3   2        2.28        5.78      0.69 o 
   6   3   2       16.47       14.83      1.21 o 
   7   3   2      151.27      128.13      5.51 o 
   8   3   2      289.97      286.82     11.01 o 
   9   3   2        5.74        5.38      0.79 o 
  10   3   2       23.73       23.67      1.56 o 
  11   3   2       28.09       41.23      5.94 o 
 -11   4   2       92.59      112.48      3.85 o 
 -10   4   2        5.65        4.95      0.87 o 
  -9   4   2       10.33        8.87      1.18 o 
  -8   4   2        6.85        6.64      1.18 o 
  -7   4   2      238.28      226.41      4.55 o 
  -6   4   2       56.23       50.44      1.32 o 
  -5   4   2       76.09       57.53      1.47 o 
  -4   4   2        9.62       11.05      0.73 o 
  -3   4   2      366.04      336.61      4.98 o 
  -2   4   2      772.65      771.80      7.43 o 
  -1   4   2      477.66      476.54      4.75 o 
   0   4   2      621.43      604.39      4.66 o 
   1   4   2       92.94       85.89      2.02 o 
   2   4   2       39.32       37.30      0.70 o 
   3   4   2      639.22      552.94      7.92 o 
   4   4   2       44.69       37.75      2.99 o 
   5   4   2       29.45       26.03      1.28 o 
   6   4   2        2.71        5.16      0.46 o 
   7   4   2       33.85       30.34      3.00 o 
   8   4   2      120.63      120.93      3.86 o 
   9   4   2       12.82        8.83      1.20 o 
  10   4   2       53.93       52.85      2.10 o 
  11   4   2        0.49        1.29      0.64 o 
 -10   5   2       36.10       32.95      1.76 o 
  -9   5   2        4.33        4.66      0.73 o 
  -8   5   2        2.60        0.95      0.75 o 
  -7   5   2       34.33       35.31      1.54 o 
  -6   5   2      132.45      145.29      6.34 o 
  -5   5   2       46.87       37.34      2.47 o 
  -4   5   2      101.34       89.80      2.03 o 
  -3   5   2       16.18        9.16      0.55 o 
  -2   5   2      981.40     1014.60     10.43 o 
  -1   5   2      994.17     1031.32     10.04 o 
   0   5   2      576.80      556.94      4.23 o 
   1   5   2       72.34       81.38      1.30 o 
   2   5   2       66.94       83.95      1.46 o 
   3   5   2       26.46       28.67      1.10 o 
   4   5   2       92.19       87.73      2.79 o 
   5   5   2        3.25        3.13      0.46 o 
   6   5   2        1.74        1.92      0.41 o 
   7   5   2       61.10       61.01      2.47 o 
   8   5   2       29.88       25.68      1.34 o 
   9   5   2        0.59        1.44      0.39 o 
  10   5   2       47.50       46.78      2.27 o 
 -10   6   2        9.34       12.02      1.42 o 
  -9   6   2       61.15       60.85      2.45 o 
  -8   6   2       21.96       17.26      1.29 o 
  -7   6   2       76.45       71.95      1.76 o 
  -6   6   2       47.44       45.23      4.04 o 
  -5   6   2       18.63       20.64      1.58 o 
  -4   6   2       43.89       44.14      1.21 o 
  -3   6   2        0.00        0.53      0.16 o 
  -2   6   2       97.51      112.78      2.01 o 
  -1   6   2       79.06       99.94      4.41 o 
   0   6   2      192.34      200.94      1.64 o 
   1   6   2      199.99      198.74      2.60 o 
   2   6   2        3.03        6.31      0.76 o 
   3   6   2      506.97      528.40      8.70 o 
   4   6   2       35.36       32.67      5.14 o 
   5   6   2       34.56       35.70      2.36 o 
   6   6   2       13.33       17.79      0.90 o 
   7   6   2      269.14      248.33     23.47 o 
   8   6   2      104.33       82.41     14.51 o 
   9   6   2        6.08        9.30      2.02 o 
  10   6   2        9.59        6.97      2.65 o 
  -9   7   2       72.11       77.88      4.90 o 
  -8   7   2       28.52       20.98      2.38 o 
  -7   7   2       49.78       40.21      2.20 o 
  -6   7   2      316.47      325.80      7.34 o 
  -5   7   2      244.64      247.38      8.28 o 
  -4   7   2       41.62       31.33      1.47 o 
  -3   7   2      125.41      125.57      2.72 o 
  -2   7   2      516.35      513.06      7.87 o 
  -1   7   2       10.54        9.60      0.54 o 
   0   7   2        6.88        7.87      0.65 o 
   1   7   2      558.03      571.37     21.11 o 
   2   7   2       32.86       27.79      1.27 o 
   3   7   2        7.82        9.05      1.77 o 
   4   7   2       10.59        7.53      0.83 o 
   5   7   2       84.79       94.32      3.11 o 
   6   7   2      521.46      515.02     18.06 o 
   7   7   2       46.73       38.05      1.97 o 
   8   7   2      115.35      122.05      3.82 o 
   9   7   2        8.61        8.96      1.28 o 
  -8   8   2      488.54      504.06     26.19 o 
  -7   8   2        8.55        7.47      1.07 o 
  -6   8   2        0.63        1.42      0.51 o 
  -5   8   2       32.10       30.79      3.16 o 
  -4   8   2       42.59       45.69      1.81 o 
  -3   8   2        0.00        1.71      0.78 o 
  -2   8   2        5.95        9.28      1.38 o 
  -1   8   2       44.06       45.88      2.04 o 
   0   8   2      112.80      126.51      2.95 o 
   1   8   2       27.96       27.01      1.76 o 
   2   8   2      358.36      386.23     10.85 o 
   3   8   2        8.47        9.73      1.18 o 
   4   8   2        1.34        1.69      0.58 o 
   5   8   2      113.22      121.98      3.33 o 
   6   8   2       52.03       65.60      2.87 o 
   7   8   2       85.28       97.79      3.46 o 
   8   8   2       40.59       39.97      3.57 o 
  -7   9   2       33.26       31.23      4.06 o 
  -6   9   2        8.67        5.21      0.94 o 
  -5   9   2       31.92       27.66      1.60 o 
  -4   9   2        8.47        6.18      1.01 o 
  -3   9   2        3.10        4.20      0.68 o 
  -2   9   2       85.71       92.43      3.53 o 
  -1   9   2       16.05       16.05      2.49 o 
   0   9   2       23.95       29.39      2.02 o 
   1   9   2        0.49        2.39      0.82 o 
   2   9   2       84.34       91.50      2.49 o 
   3   9   2        8.10        5.77      0.69 o 
   4   9   2        8.71        4.75      0.76 o 
   5   9   2       28.94       23.34      2.88 o 
   6   9   2      110.34      110.17      7.80 o 
   7   9   2       28.88       28.47      2.20 o 
  -5  10   2        3.55        2.16      0.68 o 
  -4  10   2       44.21       43.92      8.19 o 
  -3  10   2        1.22        0.87      0.63 o 
  -2  10   2       29.99       32.77      2.34 o 
  -1  10   2       42.54       52.94      2.34 o 
   0  10   2        2.32        3.01      0.89 o 
   1  10   2        8.78        5.52      1.10 o 
   2  10   2      124.37      143.06      5.76 o 
   3  10   2        2.77        1.66      0.38 o 
   4  10   2       33.26       34.64      2.69 o 
   5  10   2       26.67       22.08      3.68 o 
  -2  11   2        5.64        3.77      0.82 o 
  -1  11   2       21.04       25.21      3.05 o 
   0  11   2        5.62        3.69      0.93 o 
   1  11   2      119.31      128.79      5.13 o 
   2  11   2       41.38       45.98      2.46 o 
 -11   0   3       13.39       11.69      1.77 o 
  -9   0   3      299.92      292.21      6.44 o 
  -7   0   3      151.87      158.61      4.91 o 
  -5   0   3      351.26      382.81      8.00 o 
  -3   0   3       76.82       68.05      1.66 o 
  -1   0   3       56.28       60.54      5.17 o 
   3   0   3       38.00       41.07      2.02 o 
   5   0   3      576.59      750.76     18.02 o 
   7   0   3      162.80      153.29      3.62 o 
   9   0   3      211.20      197.29      7.34 o 
  11   0   3       14.27       12.86      1.32 o 
 -11   1   3       18.24       13.71      1.02 o 
 -10   1   3        2.03        3.73      0.63 o 
  -9   1   3        0.06        1.69      0.64 o 
  -8   1   3      132.52      117.23      3.22 o 
  -7   1   3        5.50        4.98      0.52 o 
  -6   1   3      398.46      372.11      7.97 o 
  -5   1   3       58.96       71.01      2.47 o 
  -4   1   3      122.04      111.41      1.85 o 
  -3   1   3       40.70       36.00      0.75 o 
  -2   1   3      897.37      869.94      5.01 o 
  -1   1   3      179.84      180.81      1.95 o 
   1   1   3      504.82      469.45      3.25 o 
   2   1   3      855.07      785.69      8.52 o 
   3   1   3     1027.33      950.14     13.67 o 
   4   1   3      433.50      465.21      4.20 o 
   5   1   3      654.66      709.98      6.35 o 
   6   1   3      149.04      147.44      3.54 o 
   7   1   3        2.05        3.98      1.07 o 
   8   1   3       65.62       74.44      4.27 o 
   9   1   3      303.86      274.96      5.11 o 
  10   1   3       54.04       60.35      2.47 o 
  11   1   3       43.22       49.25      2.15 o 
 -11   2   3       46.63       58.50      2.31 o 
 -10   2   3       46.94       46.91      1.99 o 
  -9   2   3       18.67       20.18      1.29 o 
  -8   2   3       77.02       81.49      2.38 o 
  -7   2   3      229.69      227.87      9.51 o 
  -6   2   3      294.24      269.44      8.57 o 
  -5   2   3      472.10      515.31      6.74 o 
  -4   2   3     1329.98     1314.34     20.87 o 
  -3   2   3       19.20       12.90      0.32 o 
  -2   2   3     3063.85     3330.72     17.96 o 
  -1   2   3     3948.13     4153.11     26.50 o 
   1   2   3      851.24      802.77     26.05 o 
   2   2   3     1516.80     1745.94      8.31 o 
   3   2   3        0.06        2.26      0.25 o 
   4   2   3     1652.96     1822.81     29.86 o 
   5   2   3      316.96      318.32      6.73 o 
   6   2   3       61.92       51.26      1.40 o 
   7   2   3        0.16        0.60      0.34 o 
   8   2   3      298.57      269.10      7.55 o 
   9   2   3       17.45       12.41      0.86 o 
  10   2   3       74.82       73.11      2.44 o 
  11   2   3      104.66      104.97      4.81 o 
 -11   3   3       19.81       26.96      1.57 o 
 -10   3   3       19.02       12.35      1.12 o 
  -9   3   3        0.92        1.27      0.75 o 
  -8   3   3       25.98       26.63      1.42 o 
  -7   3   3      878.53      861.99     18.26 o 
  -6   3   3      258.56      248.70      6.61 o 
  -5   3   3     1079.47     1098.20     11.85 o 
  -4   3   3      640.68      602.25      6.48 o 
  -3   3   3      295.27      291.66      4.23 o 
  -2   3   3     2440.81     2611.08     14.99 o 
  -1   3   3     1567.61     1707.00      6.77 o 
   0   3   3       21.36       19.92      1.03 o 
   1   3   3      860.12      866.77      7.58 o 
   2   3   3       76.57       74.41      1.85 o 
   3   3   3      805.29      768.64     11.97 o 
   4   3   3      233.45      198.74      6.83 o 
   5   3   3       52.21       39.40      0.93 o 
   6   3   3      473.08      468.51      9.97 o 
   7   3   3      232.17      231.72      6.63 o 
   8   3   3      294.75      262.87      8.31 o 
   9   3   3       15.17       11.10      0.74 o 
  10   3   3        4.70        4.06      0.62 o 
  11   3   3      126.71      157.02      5.45 o 
 -11   4   3        5.05        4.16      1.28 o 
 -10   4   3       16.85       19.35      1.08 o 
  -9   4   3      128.31      115.81      3.22 o 
  -8   4   3        3.97        5.04      0.83 o 
  -7   4   3        0.50        2.02      0.47 o 
  -6   4   3        0.35        4.02      0.49 o 
  -5   4   3       89.09       79.01      2.87 o 
  -4   4   3      210.54      219.52      4.69 o 
  -3   4   3       37.81       31.67      1.41 o 
  -2   4   3     2138.61     2543.57     10.61 o 
  -1   4   3     1176.35     1261.84      8.20 o 
   0   4   3      357.42      389.35      2.77 o 
   1   4   3        2.30        1.90      0.20 o 
   2   4   3      149.50      125.28      6.47 o 
   3   4   3      377.80      413.22      3.43 o 
   4   4   3      825.21      850.25      5.72 o 
   5   4   3      102.06       78.46      1.59 o 
   6   4   3        1.63        1.79      0.27 o 
   7   4   3      347.38      357.66      9.71 o 
   8   4   3        0.31        1.15      0.69 o 
   9   4   3        0.80        2.48      0.53 o 
  10   4   3       12.34       10.39      1.02 o 
  11   4   3       58.20       49.58      5.45 o 
 -10   5   3        3.46        5.04      0.99 o 
  -9   5   3      166.11      178.78      3.57 o 
  -8   5   3        4.46        2.71      0.48 o 
  -7   5   3      246.74      238.27      4.43 o 
  -6   5   3     2004.02     1937.91     60.93 o 
  -5   5   3      955.23      893.73     17.02 o 
  -4   5   3      242.76      231.01      8.21 o 
  -3   5   3      269.66      308.05      1.71 o 
  -2   5   3      127.53      147.41      2.11 o 
  -1   5   3      219.69      223.14      5.89 o 
   0   5   3        0.43        1.19      0.33 o 
   1   5   3      376.28      376.67      4.95 o 
   2   5   3      678.28      685.89      8.31 o 
   3   5   3        0.49        3.75      0.52 o 
   4   5   3      160.31      137.60      3.53 o 
   5   5   3      792.05      820.08     10.31 o 
   6   5   3      178.72      168.82      2.36 o 
   7   5   3        0.70        3.82      1.17 o 
   8   5   3       41.25       35.07      1.72 o 
   9   5   3       10.37        7.53      1.68 o 
  10   5   3       15.69       21.69      1.91 o 
  -9   6   3        6.33        6.27      0.95 o 
  -8   6   3       23.68       27.37      1.26 o 
  -7   6   3        5.68        5.87      0.70 o 
  -6   6   3       50.56       45.88      1.88 o 
  -5   6   3      326.57      302.21      5.45 o 
  -4   6   3       37.19       44.51      1.23 o 
  -3   6   3       46.06       48.32      1.04 o 
  -2   6   3       10.66       13.09      0.73 o 
  -1   6   3      219.92      225.36      4.17 o 
   0   6   3      411.12      441.25      2.99 o 
   1   6   3       97.00       81.19      2.72 o 
   2   6   3       40.82       36.90      2.69 o 
   3   6   3      241.69      259.06      4.47 o 
   4   6   3      913.27      959.59      7.71 o 
   5   6   3       83.90       76.50      3.31 o 
   6   6   3        8.18        7.56      0.82 o 
   7   6   3      430.63      435.09      9.80 o 
   8   6   3      344.40      365.36      8.27 o 
   9   6   3       27.76       26.33      3.19 o 
  -9   7   3        0.03        1.31      0.55 o 
  -8   7   3        0.47        4.26      1.03 o 
  -7   7   3        8.25        9.82      0.88 o 
  -6   7   3       98.10       85.42      2.60 o 
  -5   7   3        8.75       11.52      0.65 o 
  -4   7   3       14.44       13.90      0.74 o 
  -3   7   3       23.98       29.84      1.04 o 
  -2   7   3        1.23        2.89      0.44 o 
  -1   7   3        0.74        1.83      0.47 o 
   0   7   3       35.73       34.31      1.27 o 
   1   7   3      177.82      170.15      7.35 o 
   2   7   3       36.33       37.05      1.62 o 
   3   7   3       15.51       15.48      1.54 o 
   4   7   3      579.20      628.28     12.63 o 
   5   7   3      100.46      114.05      3.13 o 
   6   7   3      156.82      181.71      7.80 o 
   7   7   3        3.50        5.38      0.82 o 
   8   7   3        0.18        2.19      0.59 o 
   9   7   3        5.16        6.31      1.11 o 
  -8   8   3       43.98       40.99      1.91 o 
  -7   8   3      123.74      139.31      5.17 o 
  -6   8   3       43.45       38.96      4.61 o 
  -5   8   3       55.89       54.85      1.97 o 
  -4   8   3       58.91       53.04      3.22 o 
  -3   8   3       22.95       16.04      0.95 o 
  -2   8   3       13.41       11.05      0.68 o 
  -1   8   3       11.01       10.06      0.62 o 
   0   8   3       31.42       37.00      1.80 o 
   1   8   3       20.71       18.93      2.15 o 
   2   8   3        5.45        4.95      0.80 o 
   3   8   3       34.00       37.05      1.78 o 
   4   8   3       40.26       45.21      2.16 o 
   5   8   3       19.94       17.36      2.36 o 
   6   8   3        0.11        1.84      0.46 o 
   7   8   3       20.55       14.29      1.63 o 
   8   8   3       58.09       47.83      2.37 o 
  -7   9   3        0.36        2.60      1.18 o 
  -6   9   3       20.32       15.53      1.51 o 
  -5   9   3       54.68       64.03      2.42 o 
  -4   9   3        3.54        4.29      0.83 o 
  -3   9   3        6.33        6.03      0.89 o 
  -2   9   3        0.13        0.99      0.81 o 
  -1   9   3       48.01       41.39      3.37 o 
   0   9   3        7.87        6.65      1.18 o 
   1   9   3        2.96        1.05      0.86 o 
   2   9   3       46.26       49.30      2.54 o 
   3   9   3        4.65        3.12      0.49 o 
   4   9   3      110.53      123.04      7.01 o 
   5   9   3      292.18      320.52      9.63 o 
   6   9   3       12.02        4.40      0.79 o 
  -5  10   3        6.55        4.68      0.81 o 
  -4  10   3       24.33       20.20      1.87 o 
  -3  10   3       40.92       39.64      2.73 o 
  -2  10   3        0.32        2.36      1.43 o 
  -1  10   3       10.77       12.28      1.84 o 
   0  10   3       99.22      103.45      4.07 o 
   1  10   3        9.17       15.76      3.34 o 
   2  10   3        2.78        2.03      0.45 o 
   3  10   3        2.99        3.63      0.61 o 
   4  10   3        0.30        1.68      0.89 o 
   5  10   3       14.88        8.67      1.17 o 
  -2  11   3        8.43       12.40      3.21 o 
  -1  11   3       15.27       14.17      1.58 o 
   0  11   3       28.18       26.40      2.76 o 
   1  11   3       19.84       19.97      2.73 o 
 -10   0   4       78.39       93.54      3.39 o 
  -8   0   4        0.01        1.56      0.52 o 
  -6   0   4       11.41       20.18      2.09 o 
  -4   0   4       56.12       56.70      1.16 o 
  -2   0   4     4930.90     4930.91     83.37 o 
   0   0   4      967.42     1136.18     10.87 o 
   2   0   4     1575.11     1617.63     23.04 o 
   6   0   4       82.11       92.79      3.02 o 
   8   0   4       52.80       50.97      2.84 o 
  10   0   4       28.85       28.48      1.79 o 
 -11   1   4       50.56       49.92      2.24 o 
 -10   1   4        8.15        9.24      0.75 o 
  -9   1   4       70.00       71.65      4.91 o 
  -8   1   4        0.49        1.70      0.35 o 
  -7   1   4       20.47       19.66      1.22 o 
  -6   1   4      500.50      496.17      4.38 o 
  -5   1   4      305.34      348.33      7.78 o 
  -4   1   4        0.53        1.97      0.44 o 
  -3   1   4      575.67      561.03      4.33 o 
  -2   1   4      479.42      476.13      1.92 o 
  -1   1   4     2189.84     2347.83     12.75 o 
   0   1   4     2550.02     2569.70     15.72 o 
   1   1   4      112.64       92.46      2.07 o 
   2   1   4       54.41       48.37      0.85 o 
   3   1   4      251.75      282.74      2.61 o 
   4   1   4      104.06      115.40      1.51 o 
   5   1   4       18.65       10.65      0.55 o 
   6   1   4        8.34        7.79      1.71 o 
   7   1   4       60.44       62.39      1.56 o 
   8   1   4      149.83      144.44      6.11 o 
   9   1   4       30.28       36.86      2.02 o 
  10   1   4        2.18        4.49      0.53 o 
  11   1   4        9.11        6.52      0.98 o 
 -11   2   4        5.94        7.85      1.10 o 
 -10   2   4       20.19       25.39      2.57 o 
  -9   2   4       20.14       17.24      2.02 o 
  -8   2   4       64.97       62.43      1.67 o 
  -7   2   4        3.61        5.88      0.69 o 
  -6   2   4       11.74        6.06      0.71 o 
  -5   2   4       26.69       26.39      1.54 o 
  -4   2   4       77.97       79.78      1.52 o 
  -3   2   4        3.74        2.49      0.24 o 
  -2   2   4      946.16      951.01      6.01 o 
  -1   2   4     3268.41     3374.33     15.68 o 
   0   2   4     6506.45     7117.87     37.61 o 
   1   2   4     2754.03     3041.28     16.20 o 
   2   2   4      511.49      466.65      4.28 o 
   3   2   4     1405.57     1466.61     11.99 o 
   4   2   4      447.50      469.32      1.90 o 
   5   2   4       50.52       61.74      1.37 o 
   6   2   4      126.28      155.00      3.55 o 
   7   2   4       14.90       20.32      1.26 o 
   8   2   4     1059.73     1052.21     24.29 o 
   9   2   4       23.46       22.36      1.18 o 
  10   2   4        1.64        2.18      0.45 o 
  11   2   4       38.62       40.79      1.99 o 
 -11   3   4        6.91       10.23      1.07 o 
 -10   3   4      306.42      345.94     10.15 o 
  -9   3   4      205.64      194.36      9.75 o 
  -8   3   4       54.82       45.73      1.87 o 
  -7   3   4     1568.92     1571.48     15.60 o 
  -6   3   4     1068.03      991.72     11.56 o 
  -5   3   4      229.53      234.79      3.66 o 
  -4   3   4     1144.03     1172.73     16.15 o 
  -3   3   4     1020.46     1216.76      8.26 o 
  -2   3   4      609.50      691.04      9.64 o 
  -1   3   4     1757.58     1920.26      8.96 o 
   0   3   4       62.99       51.51      0.90 o 
   1   3   4       36.23       52.73      1.62 o 
   2   3   4     2636.16     2876.36     25.12 o 
   3   3   4      420.41      422.94      3.54 o 
   4   3   4      372.38      351.01      4.38 o 
   5   3   4       54.63       56.98      2.17 o 
   6   3   4      441.80      425.37      9.89 o 
   7   3   4       17.70       13.69      0.97 o 
   8   3   4       52.68       56.63      5.64 o 
   9   3   4      166.35      154.24      3.94 o 
  10   3   4       13.51       15.73      1.45 o 
  11   3   4       10.61        9.72      1.02 o 
 -11   4   4      120.85      118.48      8.04 o 
 -10   4   4        3.42        3.36      0.64 o 
  -9   4   4        0.00        2.77      0.61 o 
  -8   4   4        1.55        2.23      0.44 o 
  -7   4   4       21.79       23.36      1.31 o 
  -6   4   4        0.22        1.47      0.32 o 
  -5   4   4      617.97      619.69      6.61 o 
  -4   4   4        7.32        4.73      0.39 o 
  -3   4   4      438.26      398.31      4.09 o 
  -2   4   4     1297.22     1386.44     13.98 o 
  -1   4   4     4548.51     4992.30     37.65 o 
   0   4   4      123.15      128.97      1.78 o 
   1   4   4      378.31      409.79      4.23 o 
   2   4   4     3645.40     4148.00     75.36 o 
   4   4   4        0.44        4.19      0.58 o 
   5   4   4      137.14      133.80      2.65 o 
   6   4   4      380.38      386.90      7.17 o 
   7   4   4     1696.58     1781.56     15.16 o 
   8   4   4       38.12       35.69      2.42 o 
   9   4   4       18.94       17.90      1.11 o 
  10   4   4        1.88        1.76      0.40 o 
 -10   5   4       95.67       88.89      2.43 o 
  -9   5   4        0.78        1.34      0.53 o 
  -8   5   4       18.99       14.03      0.81 o 
  -7   5   4      289.68      290.19      4.34 o 
  -6   5   4      139.07      139.81      1.86 o 
  -5   5   4      737.17      735.22     12.84 o 
  -4   5   4       66.62       52.21      1.04 o 
  -3   5   4       74.37       64.45      1.63 o 
  -2   5   4      768.46      824.18     11.73 o 
  -1   5   4      581.62      620.72      5.63 o 
   0   5   4        4.99        3.86      0.21 o 
   1   5   4        2.47        2.84      0.81 o 
   2   5   4       48.75       38.85      3.60 o 
   3   5   4        1.45        2.11      0.46 o 
   4   5   4        0.70        1.61      0.56 o 
   5   5   4        1.93        4.50      1.20 o 
   6   5   4      158.35      141.79      4.54 o 
   7   5   4       76.03       80.85      1.61 o 
   8   5   4       69.96       73.90      4.71 o 
   9   5   4        1.88        2.20      0.53 o 
  10   5   4       36.93       38.29      2.47 o 
  -9   6   4       65.23       57.41      2.49 o 
  -8   6   4        1.75        1.51      0.50 o 
  -7   6   4      102.71       91.81      1.99 o 
  -6   6   4        0.79        2.13      0.51 o 
  -5   6   4       42.50       33.89      1.45 o 
  -4   6   4        4.54        2.95      0.66 o 
  -3   6   4       19.07       15.70      1.52 o 
  -2   6   4       19.74       22.52      1.08 o 
  -1   6   4      344.03      348.64      3.96 o 
   0   6   4      128.03      109.18      1.95 o 
   1   6   4        4.60        5.04      0.45 o 
   2   6   4      248.19      258.38      5.44 o 
   3   6   4      212.04      208.10      3.85 o 
   4   6   4      220.03      197.55     19.31 o 
   5   6   4       75.84       76.54      2.31 o 
   6   6   4        0.70        1.10      0.56 o 
   7   6   4      147.71      134.07     15.87 o 
   8   6   4       79.57       77.82      5.93 o 
   9   6   4        7.95        6.04      0.90 o 
  -9   7   4        4.33        3.62      0.73 o 
  -8   7   4       57.82       58.48      2.41 o 
  -7   7   4       94.58       81.89      2.23 o 
  -6   7   4       38.58       34.89      1.84 o 
  -5   7   4       88.65       93.51      3.23 o 
  -4   7   4       54.73       57.84      1.47 o 
  -3   7   4      164.10      173.51      2.79 o 
  -2   7   4        7.83       12.59      1.03 o 
  -1   7   4        0.13        1.15      0.37 o 
   0   7   4       58.89       56.42      1.41 o 
   1   7   4      208.47      200.58      5.20 o 
   2   7   4      147.84      152.71      3.65 o 
   3   7   4       17.61       19.13      1.25 o 
   4   7   4       51.23       41.79      4.60 o 
   5   7   4       13.81       12.97      2.48 o 
   6   7   4       31.81       29.41      3.39 o 
   7   7   4        4.00        2.17      0.48 o 
   8   7   4        3.80        2.98      0.64 o 
   9   7   4        0.66        2.40      0.62 o 
  -8   8   4        0.13        2.39      0.64 o 
  -7   8   4       15.44       11.31      1.07 o 
  -6   8   4       26.61       19.00      2.34 o 
  -5   8   4        4.93        6.66      0.82 o 
  -4   8   4      136.16      143.06      3.37 o 
  -3   8   4       56.52       51.62      1.63 o 
  -2   8   4        0.56        1.32      0.29 o 
  -1   8   4        0.50        1.16      0.37 o 
   0   8   4        1.10        0.85      0.56 o 
   1   8   4        5.57        4.59      0.84 o 
   2   8   4      329.26      355.78     10.39 o 
   3   8   4       15.11       16.89      1.29 o 
   4   8   4       52.62       55.30      2.40 o 
   5   8   4        6.96        5.75      0.79 o 
   6   8   4        0.19        1.94      0.45 o 
   7   8   4       12.44        9.44      1.60 o 
   8   8   4        1.60        1.48      0.41 o 
  -6   9   4        4.82        2.06      0.62 o 
  -5   9   4        9.06        7.07      0.90 o 
  -4   9   4       29.13       26.60      2.60 o 
  -3   9   4       82.37       89.10      3.09 o 
  -2   9   4       14.53        9.12      1.68 o 
  -1   9   4        1.11        2.84      0.71 o 
   0   9   4        0.54        1.31      0.51 o 
   1   9   4      889.49      996.34     44.88 o 
   2   9   4        4.84        3.99      0.55 o 
   3   9   4       27.23       28.40      1.58 o 
   4   9   4        7.70        6.76      1.61 o 
   5   9   4      187.89      220.57      7.41 o 
   6   9   4       29.12       20.46      1.71 o 
  -5  10   4        2.83        1.49      0.72 o 
  -4  10   4       85.12       88.51      3.21 o 
  -3  10   4        1.17        1.85      1.61 o 
  -2  10   4       25.58       21.71      1.61 o 
  -1  10   4       23.24       29.26      2.11 o 
   0  10   4       10.47        7.07      1.28 o 
   1  10   4      281.02      299.69     23.86 o 
   2  10   4        8.07        4.74      1.27 o 
   3  10   4        0.98        1.22      0.38 o 
   4  10   4        2.87        3.95      0.76 o 
   5  10   4       34.99       30.00      2.87 o 
  -1  11   4        0.18        2.08      1.26 o 
   0  11   4       23.46       29.31      2.90 o 
   1  11   4       75.34       83.07      4.07 o 
 -11   0   5        0.30        2.10      0.69 o 
  -9   0   5      128.46      131.34      3.74 o 
  -7   0   5      168.18      166.79      4.50 o 
  -5   0   5      961.13      911.48      6.57 o 
  -3   0   5      908.04      899.79      4.40 o 
  -1   0   5      471.39      505.82      3.89 o 
   1   0   5     3596.58     3584.74     18.16 o 
   3   0   5     1111.75     1091.31     18.30 o 
   5   0   5     2082.91     2161.92     29.00 o 
   7   0   5        0.05        1.32      0.81 o 
   9   0   5       25.85       21.34      1.80 o 
  11   0   5       98.48      104.20      3.90 o 
 -11   1   5        0.12        1.10      0.59 o 
 -10   1   5       28.08       28.70      1.60 o 
  -9   1   5      175.91      179.57      9.21 o 
  -8   1   5      145.24      150.82      4.32 o 
  -7   1   5      387.32      405.01      6.51 o 
  -6   1   5      117.36      112.86      2.65 o 
  -5   1   5       40.68       43.50      2.00 o 
  -4   1   5     1190.04     1178.07      4.53 o 
  -3   1   5        4.88        7.23      0.54 o 
  -2   1   5      244.92      237.87      1.60 o 
  -1   1   5      164.32      144.05      3.40 o 
   0   1   5      852.24      791.55      6.59 o 
   1   1   5     2410.52     2495.48     16.30 o 
   2   1   5      156.47      142.65      2.35 o 
   3   1   5      223.83      254.66      3.61 o 
   4   1   5      405.77      433.78      5.91 o 
   5   1   5      227.76      286.68      3.73 o 
   6   1   5       27.60       27.72      1.44 o 
   7   1   5       13.89       24.89      1.20 o 
   8   1   5        4.25        8.12      0.75 o 
   9   1   5        0.26        1.64      0.43 o 
  10   1   5      157.11      152.56      4.61 o 
  11   1   5        3.71        3.38      0.71 o 
 -11   2   5       67.67       79.33      2.21 o 
 -10   2   5       20.27       18.96      1.70 o 
  -9   2   5      250.31      255.40      5.98 o 
  -8   2   5       54.27       50.76      1.47 o 
  -7   2   5      134.20      127.63      5.39 o 
  -6   2   5      251.35      265.30      8.86 o 
  -5   2   5       27.94       25.17      1.20 o 
  -4   2   5       17.03       24.03      0.98 o 
  -3   2   5       21.87       22.66      0.66 o 
  -2   2   5      231.52      279.57      2.53 o 
  -1   2   5     4162.58     4355.87     27.23 o 
   0   2   5      191.88      223.84      1.71 o 
   1   2   5        0.00        2.44      0.94 o 
   2   2   5      904.64      924.20      5.19 o 
   3   2   5      309.22      319.01      2.26 o 
   4   2   5      577.16      653.10      4.55 o 
   5   2   5      218.94      284.21      3.76 o 
   6   2   5      106.05      102.65      3.31 o 
   7   2   5       53.76       58.97      1.96 o 
   8   2   5       51.73       65.71      2.98 o 
   9   2   5        7.35        3.88      1.13 o 
  10   2   5       20.78       15.69      1.09 o 
  11   2   5       16.50       22.79      1.36 o 
 -11   3   5       10.29        9.91      1.93 o 
 -10   3   5        2.92        2.12      0.46 o 
  -9   3   5      111.29       98.50      2.13 o 
  -8   3   5        8.24        6.47      1.22 o 
  -7   3   5      656.38      677.48     10.38 o 
  -6   3   5     1352.07      999.73    171.33 o 
  -5   3   5      289.48      236.73      4.31 o 
  -4   3   5       43.85       46.06      2.13 o 
  -3   3   5     1265.86     1397.71     13.11 o 
  -2   3   5     3662.24     4107.90     25.17 o 
  -1   3   5        2.11        3.14      0.90 o 
   0   3   5      800.85      861.53      4.34 o 
   1   3   5        0.90        2.39      0.22 o 
   2   3   5        6.55        7.58      1.40 o 
   3   3   5      427.80      451.92      4.74 o 
   4   3   5       85.30       72.45      1.17 o 
   5   3   5      400.05      395.04      8.32 o 
   6   3   5        0.06        2.03      0.44 o 
   7   3   5       29.16       30.75      1.18 o 
   8   3   5       68.09       64.24      3.10 o 
   9   3   5      141.30      143.00      2.93 o 
  10   3   5        0.51        2.36      0.47 o 
  11   3   5        0.34        1.13      0.54 o 
 -10   4   5      103.34      117.33      6.00 o 
  -9   4   5        3.54        2.51      0.67 o 
  -8   4   5       11.80        9.58      0.95 o 
  -7   4   5      256.47      224.02      6.05 o 
  -6   4   5      258.49      229.00      3.86 o 
  -5   4   5      579.91      555.90      6.75 o 
  -4   4   5      222.79      180.89      4.14 o 
  -3   4   5       44.82       36.59      1.78 o 
  -2   4   5      438.58      443.09      3.35 o 
  -1   4   5     3089.75     3339.33     23.48 o 
   0   4   5      192.66      227.04      3.34 o 
   1   4   5       68.75       55.42      1.98 o 
   2   4   5      314.67      374.41      7.73 o 
   3   4   5     3898.64     4585.46     32.10 o 
   4   4   5        9.42       13.95      0.95 o 
   5   4   5      346.49      341.35      3.61 o 
   6   4   5      446.08      452.78      6.88 o 
   7   4   5      384.24      404.36      3.72 o 
   8   4   5      597.96      579.31     10.35 o 
   9   4   5        2.05        1.32      0.37 o 
  10   4   5       30.77       37.70      1.90 o 
 -10   5   5       97.11       84.88      2.42 o 
  -9   5   5        2.62        2.43      0.34 o 
  -8   5   5      173.50      185.36      3.62 o 
  -7   5   5       29.68       20.81      1.08 o 
  -6   5   5      115.00      127.06      3.62 o 
  -5   5   5       17.13       17.79      1.12 o 
  -4   5   5       12.01       13.81      0.93 o 
  -3   5   5      195.98      194.00      5.38 o 
  -2   5   5     2129.75     2297.56     28.87 o 
  -1   5   5      734.53      721.94      5.77 o 
   0   5   5        6.73       10.70      0.61 o 
   1   5   5      125.63      108.91      3.39 o 
   2   5   5      300.94      308.47      5.53 o 
   3   5   5        2.50        3.10      0.89 o 
   4   5   5      184.92      173.45      8.85 o 
   5   5   5       49.93       53.60      1.47 o 
   6   5   5      256.74      262.39      2.37 o 
   7   5   5      104.41       97.97      2.96 o 
   8   5   5      292.32      270.54     12.57 o 
   9   5   5        6.65        4.98      0.84 o 
  10   5   5        1.91        2.50      0.62 o 
  -9   6   5       19.39       20.67      1.39 o 
  -8   6   5       36.24       38.85      2.27 o 
  -7   6   5       41.86       33.95      1.57 o 
  -6   6   5       35.34       41.09      1.55 o 
  -5   6   5       15.40       12.86      0.74 o 
  -4   6   5       76.16       55.21      1.95 o 
  -3   6   5       50.67       54.07      1.98 o 
  -2   6   5       54.48       67.31      2.13 o 
  -1   6   5       82.08       83.96      2.09 o 
   0   6   5      165.82      174.28      4.13 o 
   1   6   5       86.39       87.55      2.34 o 
   2   6   5       38.08       33.86      2.57 o 
   3   6   5      154.47      146.50      4.33 o 
   4   6   5      282.17      292.27      5.09 o 
   5   6   5       34.52       32.78      2.11 o 
   6   6   5        2.29        2.66      0.64 o 
   7   6   5      164.99      154.13      3.63 o 
   8   6   5       49.84       48.69      2.08 o 
   9   6   5        0.16        2.48      0.80 o 
  -9   7   5        2.56        5.34      2.54 o 
  -8   7   5       43.73       44.72      1.88 o 
  -7   7   5        7.08        6.06      0.94 o 
  -6   7   5      102.06       81.37      1.87 o 
  -5   7   5      170.15      159.08      2.96 o 
  -4   7   5        0.09        1.17      0.40 o 
  -3   7   5        2.45        2.11      0.39 o 
  -2   7   5        0.11        1.65      0.26 o 
  -1   7   5        1.18        1.39      0.39 o 
   0   7   5      158.14      149.90      2.78 o 
   1   7   5       84.04       79.01      2.71 o 
   2   7   5      131.33      144.40      4.08 o 
   3   7   5      132.31      127.42      3.81 o 
   4   7   5       51.28       45.61      3.83 o 
   5   7   5       66.18       57.99      3.76 o 
   6   7   5        2.01        1.80      0.78 o 
   7   7   5        0.07        1.51      0.49 o 
   8   7   5        1.06        2.35      0.69 o 
  -8   8   5       42.50       49.50      2.88 o 
  -7   8   5       23.89       21.88      1.31 o 
  -6   8   5        6.20        4.37      0.71 o 
  -5   8   5        0.22        1.48      0.48 o 
  -4   8   5        1.37        1.91      0.74 o 
  -3   8   5       58.84       57.73      1.79 o 
  -2   8   5        2.36        3.84      0.80 o 
  -1   8   5        0.17        1.96      0.86 o 
   0   8   5      189.54      198.35      3.06 o 
   1   8   5       10.40        4.93      1.16 o 
   2   8   5       18.61       16.41      1.18 o 
   3   8   5       82.12       86.60      3.42 o 
   4   8   5       25.22       27.37      1.68 o 
   5   8   5        2.47        2.65      0.89 o 
   6   8   5       48.57       50.08      2.55 o 
   7   8   5        0.67        1.82      0.65 o 
  -6   9   5       10.40        6.79      1.07 o 
  -5   9   5        3.12        2.55      0.55 o 
  -4   9   5        0.05        1.14      0.48 o 
  -3   9   5       78.01       82.95      3.07 o 
  -2   9   5      122.04      121.19      4.78 o 
  -1   9   5       25.33       31.63      2.07 o 
   0   9   5       94.97       93.84      5.24 o 
   1   9   5        9.37       12.19      1.43 o 
   2   9   5       13.68       12.18      1.38 o 
   3   9   5       16.48       15.49      1.33 o 
   4   9   5        2.47        2.71      0.78 o 
   5   9   5       12.36       15.85      2.46 o 
   6   9   5      139.37      163.99      5.75 o 
  -4  10   5        4.55        2.62      0.62 o 
  -3  10   5        1.69        0.81      0.58 o 
  -2  10   5        0.88        2.21      0.67 o 
  -1  10   5        0.14        1.88      1.42 o 
   0  10   5      106.66      119.79      8.47 o 
   1  10   5        1.95        4.07      1.70 o 
   2  10   5        7.54        8.96      0.96 o 
   3  10   5       25.45       20.09      3.15 o 
   4  10   5        7.26        7.45      1.18 o 
   0  11   5        4.50        3.91      0.85 o 
 -10   0   6        5.78        7.53      0.98 o 
  -8   0   6      363.67      364.43      4.45 o 
  -6   0   6       10.83       26.67      1.98 o 
  -4   0   6     4748.35     5035.66    112.12 o 
   0   0   6      153.91      142.94      1.89 o 
   2   0   6      113.63       95.25      2.29 o 
   4   0   6      155.15      164.25      3.83 o 
   6   0   6      963.53     1020.82     23.45 o 
   8   0   6      505.58      491.95     15.18 o 
  10   0   6      144.33      147.27      6.47 o 
 -11   1   6        3.83        3.80      0.71 o 
 -10   1   6       81.02       82.63      3.41 o 
  -9   1   6       51.03       56.09      2.04 o 
  -8   1   6      149.53      146.68      3.65 o 
  -7   1   6     1581.20     1632.96     14.47 o 
  -6   1   6       71.76       72.68      1.88 o 
  -5   1   6        0.34        1.37      0.21 o 
  -4   1   6      224.58      230.80      3.54 o 
  -3   1   6     1850.79     2005.35     27.01 o 
  -2   1   6      319.85      323.21      1.73 o 
  -1   1   6      128.06      150.25      2.77 o 
   0   1   6     4047.97     4333.62     39.52 o 
   1   1   6      939.65     1017.32      8.91 o 
   2   1   6      108.42      105.78      1.80 o 
   3   1   6     3000.88     3318.06     55.08 o 
   4   1   6      414.63      419.61      7.53 o 
   5   1   6       25.07       32.42      1.78 o 
   6   1   6     1235.60     1200.33     18.41 o 
   7   1   6        0.56        1.64      0.49 o 
   8   1   6       80.07       89.42      3.27 o 
   9   1   6       31.30       31.44      1.55 o 
  10   1   6        5.97        5.60      0.79 o 
  11   1   6        9.50       14.00      1.56 o 
 -11   2   6        0.62        0.46      0.40 o 
 -10   2   6        8.72        3.72      0.92 o 
  -9   2   6       14.25       12.26      1.17 o 
  -8   2   6      165.76      184.68      6.21 o 
  -7   2   6      445.48      452.30     13.77 o 
  -6   2   6        0.00        1.39      0.43 o 
  -5   2   6       27.34       36.72      1.30 o 
  -4   2   6       89.52      104.54      1.41 o 
  -3   2   6      357.92      363.16      4.06 o 
  -2   2   6     4359.56     4759.04     43.98 o 
  -1   2   6     1011.59      964.89     12.42 o 
   0   2   6      100.03       86.82      2.03 o 
   1   2   6      855.66      935.51      5.30 o 
   2   2   6     1996.66     2299.49     17.07 o 
   3   2   6     1697.05     1832.85      9.07 o 
   4   2   6      207.36      206.90      7.12 o 
   5   2   6       58.85       49.41      1.28 o 
   6   2   6      722.27      683.17      5.72 o 
   7   2   6     1072.19     1086.99      9.27 o 
   8   2   6       16.05       15.68      1.12 o 
   9   2   6        4.02        6.11      0.79 o 
  10   2   6        5.53        6.60      0.84 o 
  11   2   6        2.49        4.49      0.83 o 
 -11   3   6      117.64      141.71      6.90 o 
 -10   3   6        3.62        3.73      0.66 o 
  -9   3   6       47.65       43.14      1.58 o 
  -8   3   6       17.81       14.15      1.19 o 
  -7   3   6      923.13      875.01     10.20 o 
  -6   3   6      129.70       93.38     15.19 o 
  -5   3   6       53.37       46.68      2.25 o 
  -4   3   6       98.90       96.92      1.73 o 
  -3   3   6        0.44        1.91      0.16 o 
  -2   3   6     1417.35     1672.13     19.94 o 
  -1   3   6       62.14       87.39      1.20 o 
   0   3   6      168.48      168.35      2.41 o 
   1   3   6        4.35        4.28      0.49 o 
   2   3   6     1072.17     1124.63     14.10 o 
   3   3   6      127.71      112.17      2.62 o 
   4   3   6       44.55       43.13      1.00 o 
   5   3   6       45.31       67.38      1.48 o 
   6   3   6       78.31       73.55      1.56 o 
   7   3   6      131.75      126.83      3.65 o 
   8   3   6      105.67       92.48      2.93 o 
   9   3   6       12.65        8.58      1.00 o 
  10   3   6       21.60       25.98      1.42 o 
  11   3   6       32.88       33.26      1.45 o 
 -10   4   6       17.29       15.25      0.95 o 
  -9   4   6       19.54       26.49      1.24 o 
  -8   4   6        5.76        7.06      1.89 o 
  -7   4   6       22.30       20.27      1.13 o 
  -6   4   6      221.19      210.97      3.07 o 
  -5   4   6       64.96       45.16      1.81 o 
  -4   4   6       74.84       70.93      1.34 o 
  -3   4   6      441.74      432.80     12.74 o 
  -2   4   6       32.24       38.37      1.36 o 
  -1   4   6     4230.41     4665.66     49.08 o 
   0   4   6     3727.94     4247.34     18.28 o 
   1   4   6      332.52      358.84      4.48 o 
   2   4   6        1.43        0.59      0.40 o 
   3   4   6      167.57      167.37      7.17 o 
   4   4   6     1462.47     1533.24     16.97 o 
   5   4   6       29.58       30.23      0.97 o 
   6   4   6        4.20        6.72      0.52 o 
   7   4   6      920.50      908.37     17.00 o 
   8   4   6        4.26        2.14      0.57 o 
   9   4   6        7.88       12.04      1.95 o 
  10   4   6       41.90       50.89      2.08 o 
 -10   5   6       29.01       27.00      1.99 o 
  -9   5   6        3.60        1.86      0.44 o 
  -8   5   6       15.59       13.33      1.09 o 
  -7   5   6       14.00        9.49      1.19 o 
  -6   5   6        5.91       10.36      0.85 o 
  -5   5   6       85.65       85.72      2.22 o 
  -4   5   6       42.26       29.09      1.02 o 
  -3   5   6       78.09       71.16      1.82 o 
  -2   5   6      533.96      587.72      7.17 o 
  -1   5   6       84.03       82.88      2.40 o 
   0   5   6      273.27      292.21      2.13 o 
   1   5   6      121.27      106.80      2.57 o 
   2   5   6       18.07       18.25      2.46 o 
   3   5   6      109.20      118.30      3.14 o 
   4   5   6      833.41      809.81     13.29 o 
   5   5   6      124.91      125.18      3.61 o 
   6   5   6        3.56        3.54      0.78 o 
   7   5   6        0.73        1.65      0.60 o 
   8   5   6       16.31       16.03      1.92 o 
   9   5   6       22.38       23.74      1.69 o 
  10   5   6        9.94        7.68      1.21 o 
  -9   6   6       65.20       64.70      7.09 o 
  -8   6   6        5.18        7.75      0.84 o 
  -7   6   6        5.79        5.82      0.62 o 
  -6   6   6       80.61       63.70      1.99 o 
  -5   6   6        0.71        1.14      0.43 o 
  -4   6   6      175.78      157.04      1.65 o 
  -3   6   6       49.90       41.38      1.07 o 
  -2   6   6      349.84      338.80      9.34 o 
  -1   6   6      367.67      352.44      4.58 o 
   0   6   6       31.08       28.64      1.28 o 
   1   6   6      216.59      212.59     11.78 o 
   2   6   6       53.19       56.04      1.74 o 
   3   6   6       38.40       35.10      5.39 o 
   4   6   6       90.48       75.01      6.78 o 
   5   6   6        4.15        9.55      1.53 o 
   6   6   6        8.44        8.88      1.33 o 
   7   6   6       63.12       61.03      5.45 o 
   8   6   6        4.96        3.38      0.79 o 
   9   6   6        4.41        2.63      2.10 o 
  -8   7   6        3.75        2.70      0.58 o 
  -7   7   6        4.88        3.23      0.59 o 
  -6   7   6       54.98       40.39      1.29 o 
  -5   7   6        2.40        2.50      0.57 o 
  -4   7   6        0.82        1.44      0.59 o 
  -3   7   6       14.49       13.15      0.83 o 
  -2   7   6       27.73       22.24      0.89 o 
  -1   7   6       27.41       25.86      0.84 o 
   0   7   6        4.28        3.47      0.35 o 
   1   7   6        2.25        3.39      0.54 o 
   2   7   6        7.06        6.68      0.81 o 
   3   7   6      135.87      137.30      4.11 o 
   4   7   6      114.92      123.76      2.42 o 
   5   7   6      125.13      130.06      3.23 o 
   6   7   6       13.35        9.76      1.13 o 
   7   7   6       37.49       37.13      2.92 o 
   8   7   6       27.85       27.92      4.85 o 
  -7   8   6        1.41        1.65      0.63 o 
  -6   8   6        8.16        5.23      1.10 o 
  -5   8   6       19.79       12.78      0.97 o 
  -4   8   6        1.78        2.77      0.39 o 
  -3   8   6       12.54       11.66      0.74 o 
  -2   8   6        1.72        2.83      0.42 o 
  -1   8   6        0.94        0.62      0.53 o 
   0   8   6      141.25      153.11      5.15 o 
   1   8   6      306.36      305.47      9.33 o 
   2   8   6        0.78        1.53      0.70 o 
   3   8   6        0.42        1.04      0.47 o 
   4   8   6        2.71        4.70      0.85 o 
   5   8   6        6.93        7.51      1.39 o 
   6   8   6        2.53        2.22      0.48 o 
   7   8   6        0.95        1.04      0.46 o 
  -6   9   6        0.00        0.79      1.15 o 
  -5   9   6        1.03        1.96      1.36 o 
  -4   9   6       21.41       21.13      1.27 o 
  -3   9   6        2.23        1.94      0.37 o 
  -2   9   6        3.95        5.92      0.83 o 
  -1   9   6       63.63       67.26      1.88 o 
   0   9   6       64.62       63.17      3.71 o 
   1   9   6       77.34       68.73      2.21 o 
   2   9   6       20.62       14.04      1.48 o 
   3   9   6       65.28       72.01      3.63 o 
   4   9   6       10.17       12.81      1.59 o 
   5   9   6      113.76      111.22      7.80 o 
   6   9   6       17.58       10.18      2.38 o 
  -4  10   6       19.60       17.96      2.98 o 
  -3  10   6        0.65        1.36      2.20 o 
  -2  10   6        0.64        1.36      0.72 o 
  -1  10   6       43.32       50.72      5.89 o 
   0  10   6       47.08       45.88      3.54 o 
   1  10   6        4.00        2.79      0.48 o 
   2  10   6        9.97        8.24      1.40 o 
   3  10   6        0.51        1.48      0.78 o 
   4  10   6        4.90        4.89      0.91 o 
 -11   0   7      224.53      264.31     10.46 o 
  -9   0   7       30.59       30.94      2.32 o 
  -7   0   7       26.84       21.66      2.08 o 
  -5   0   7       28.80       15.84      1.26 o 
  -3   0   7        4.49        1.66      0.16 o 
  -1   0   7     2628.61     2706.99     22.23 o 
   1   0   7     1033.42      968.25      9.80 o 
   3   0   7     1071.93     1325.41     49.46 o 
   5   0   7      880.86      899.05      7.98 o 
   7   0   7        2.61        4.03      1.78 o 
   9   0   7      122.85      133.43      3.96 o 
  11   0   7        1.72        2.48      1.23 o 
 -11   1   7        7.85        7.22      1.02 o 
 -10   1   7        0.89        2.33      1.26 o 
  -9   1   7        5.74        7.14      1.17 o 
  -8   1   7        0.01        2.05      0.50 o 
  -7   1   7     1942.55     1995.24     21.34 o 
  -6   1   7      573.42      576.63      7.39 o 
  -5   1   7      187.91      169.82      3.19 o 
  -4   1   7       18.31       21.33      0.88 o 
  -3   1   7     1039.23     1182.56     18.67 o 
  -2   1   7      138.03      157.09      1.99 o 
  -1   1   7        8.43       10.17      0.59 o 
   0   1   7       22.95       19.87      1.21 o 
   1   1   7     2203.33     2383.05     18.22 o 
   2   1   7       28.75       24.19      1.42 o 
   3   1   7      481.94      516.69      7.54 o 
   4   1   7        2.72        2.78      0.30 o 
   5   1   7      269.27      278.42      4.63 o 
   6   1   7      130.32      136.99      3.21 o 
   7   1   7       56.73       51.42      2.37 o 
   8   1   7       70.63       61.07      2.32 o 
   9   1   7        0.91        1.44      0.45 o 
  10   1   7        5.10        4.46      0.64 o 
  11   1   7       18.78       20.16      1.51 o 
 -11   2   7       10.60        7.52      1.18 o 
 -10   2   7      164.01      187.08      5.40 o 
  -9   2   7       26.35       29.35      1.45 o 
  -8   2   7       34.56       28.61      1.76 o 
  -7   2   7      158.40      161.72      6.21 o 
  -6   2   7       88.22      103.28      2.01 o 
  -5   2   7      101.05       92.47      1.83 o 
  -4   2   7       85.24       75.55      1.11 o 
  -3   2   7      731.98      735.70      7.09 o 
  -2   2   7      288.40      273.20      4.34 o 
  -1   2   7       21.14       21.42      1.02 o 
   0   2   7        9.83        4.31      0.32 o 
   1   2   7       41.16       49.81      2.13 o 
   2   2   7     3619.86     4092.08     34.30 o 
   3   2   7      429.74      493.40      4.21 o 
   4   2   7      114.55      126.28      2.17 o 
   5   2   7      371.85      329.06      4.00 o 
   6   2   7     1548.70     1511.54    110.29 o 
   7   2   7      603.81      629.44     16.60 o 
   8   2   7      124.58      123.06      2.29 o 
   9   2   7        1.34        1.88      0.49 o 
  10   2   7       56.56       63.39      3.00 o 
  11   2   7        6.04        7.74      1.58 o 
 -11   3   7        8.55       11.29      1.07 o 
 -10   3   7        1.78        1.66      0.47 o 
  -9   3   7       71.28       73.14      2.72 o 
  -8   3   7       86.43       84.53      2.73 o 
  -7   3   7      243.61      235.52      4.69 o 
  -6   3   7      657.10      646.21     12.42 o 
  -5   3   7      137.40      123.87      2.98 o 
  -4   3   7      144.79      122.23      2.83 o 
  -3   3   7      167.03      175.29      2.47 o 
  -2   3   7     2869.01     3175.91     31.81 o 
  -1   3   7        0.78        1.76      0.20 o 
   0   3   7      269.93      271.36      2.67 o 
   1   3   7     1247.85     1225.63      8.90 o 
   2   3   7     2736.22     3269.81     12.73 o 
   3   3   7       12.30       14.23      0.99 o 
   4   3   7       33.75       32.76      1.11 o 
   5   3   7       32.59       31.25      1.50 o 
   6   3   7      276.20      281.93      6.26 o 
   7   3   7       39.14       44.37      1.94 o 
   8   3   7      350.92      358.68      6.47 o 
   9   3   7       38.17       38.68      2.16 o 
  10   3   7        0.13        0.80      0.62 o 
 -10   4   7        1.97        3.90      0.67 o 
  -9   4   7        2.69        2.14      0.43 o 
  -8   4   7        1.88        1.83      0.56 o 
  -7   4   7      130.80      130.18      3.06 o 
  -6   4   7      237.65      222.59      4.88 o 
  -5   4   7      397.25      399.26      6.41 o 
  -4   4   7      125.52      125.89      2.46 o 
  -3   4   7        3.63        4.68      0.40 o 
  -2   4   7        0.49        0.71      0.27 o 
  -1   4   7      171.87      179.09      8.27 o 
   0   4   7      392.87      433.80      6.62 o 
   1   4   7       89.96       70.15      2.82 o 
   2   4   7      916.22     1012.58     13.81 o 
   3   4   7       13.18        4.82      0.78 o 
   4   4   7      211.53      224.68      6.41 o 
   5   4   7        9.86       14.31      0.57 o 
   6   4   7       50.05       40.03      1.16 o 
   7   4   7      291.03      294.46      4.47 o 
   8   4   7      123.77      106.52      4.99 o 
   9   4   7        4.77        7.52      0.87 o 
  10   4   7        0.39        2.79      0.87 o 
 -10   5   7       18.26       18.82      1.80 o 
  -9   5   7        0.00        1.29      0.36 o 
  -8   5   7        0.01        0.99      0.53 o 
  -7   5   7      123.87      109.24      5.84 o 
  -6   5   7        9.07        7.65      1.34 o 
  -5   5   7      294.18      267.11      5.92 o 
  -4   5   7       23.70       17.40      0.54 o 
  -3   5   7       16.28       16.82      0.74 o 
  -2   5   7      439.78      420.30      9.49 o 
  -1   5   7       33.33       31.12      1.16 o 
   0   5   7       63.86       75.90      1.35 o 
   1   5   7       38.44       35.64      0.74 o 
   2   5   7      312.17      331.59      5.82 o 
   3   5   7       23.88       21.16      7.45 o 
   4   5   7       97.40       89.61      3.35 o 
   5   5   7      145.77      165.29      4.31 o 
   6   5   7       28.06       25.59      1.48 o 
   7   5   7        0.73        2.37      0.59 o 
   8   5   7       35.09       30.30      1.91 o 
   9   5   7        0.09        2.11      1.91 o 
  10   5   7        3.86        3.04      0.64 o 
  -9   6   7        0.52        1.22      0.44 o 
  -8   6   7        2.92        3.79      0.64 o 
  -7   6   7       36.57       29.75      1.39 o 
  -6   6   7      184.23      178.62      3.29 o 
  -5   6   7        7.37        5.00      0.67 o 
  -4   6   7        8.47        9.52      0.69 o 
  -3   6   7       18.88       17.48      1.36 o 
  -2   6   7      858.42      880.37     47.00 o 
  -1   6   7     1806.37     1905.44     87.17 o 
   0   6   7      343.00      337.72      4.54 o 
   1   6   7        0.00        0.66      0.31 o 
   2   6   7      551.83      548.39     15.76 o 
   3   6   7      713.39      774.94      6.44 o 
   4   6   7       84.13       69.82      2.37 o 
   5   6   7      107.32      106.49      3.21 o 
   6   6   7        2.11        5.34      0.74 o 
   7   6   7      128.39      123.02      3.85 o 
   8   6   7       26.67       21.66      3.11 o 
   9   6   7        2.52        3.92      0.80 o 
  -8   7   7       45.32       52.42      2.66 o 
  -7   7   7       41.61       49.17      2.12 o 
  -6   7   7        0.39        1.02      0.62 o 
  -5   7   7       21.25       15.16      1.51 o 
  -4   7   7       18.79       13.55      0.63 o 
  -3   7   7       71.22       81.77      1.98 o 
  -2   7   7        7.71        6.61      1.06 o 
  -1   7   7      144.38      143.98      4.08 o 
   0   7   7      131.74      126.50      4.28 o 
   1   7   7      152.82      152.20      3.05 o 
   2   7   7      114.20      106.07      2.95 o 
   3   7   7      153.76      143.59      5.31 o 
   4   7   7        2.44        2.11      0.54 o 
   5   7   7       65.03       57.07      5.83 o 
   6   7   7        2.86        2.89      0.56 o 
   7   7   7       54.33       55.73      2.86 o 
   8   7   7       14.92       15.54      1.67 o 
  -7   8   7       38.48       36.45      2.60 o 
  -6   8   7        1.63        1.79      0.58 o 
  -5   8   7       30.90       27.66      1.32 o 
  -4   8   7       76.47       64.67      1.57 o 
  -3   8   7       27.54       27.64      1.22 o 
  -2   8   7      143.54      136.55      5.88 o 
  -1   8   7        6.21        3.02      0.67 o 
   0   8   7       34.26       28.80      1.83 o 
   1   8   7       61.57       68.40      2.68 o 
   2   8   7        0.25        1.61      0.46 o 
   3   8   7       37.74       34.95      1.99 o 
   4   8   7        0.07        0.71      0.30 o 
   5   8   7       16.62       13.20      1.19 o 
   6   8   7        1.59        2.80      0.55 o 
   7   8   7       27.64       33.96      2.53 o 
  -6   9   7        2.10        1.72      0.58 o 
  -5   9   7        4.40        3.39      0.80 o 
  -4   9   7       18.49       13.91      2.07 o 
  -3   9   7       72.54       71.00      2.52 o 
  -2   9   7       30.34       28.98      1.46 o 
  -1   9   7        6.19        4.07      1.80 o 
   0   9   7        9.25        7.69      0.88 o 
   1   9   7      256.50      277.37      8.56 o 
   2   9   7      119.54      120.44      5.29 o 
   3   9   7       38.69       39.24      4.97 o 
   4   9   7        0.78        1.40      0.53 o 
   5   9   7        0.00        2.65      0.71 o 
   6   9   7       65.71       49.30      5.54 o 
  -4  10   7       54.50       61.69      4.11 o 
  -3  10   7       77.18       76.25      4.19 o 
  -2  10   7        0.14        1.11      0.61 o 
  -1  10   7       73.76       79.48      3.47 o 
   0  10   7        5.43        5.93      0.98 o 
   1  10   7        1.60        2.04      0.62 o 
   2  10   7        0.00        0.49      0.42 o 
   3  10   7        4.62        3.72      1.97 o 
   4  10   7       28.81       39.34      5.33 o 
 -10   0   8        2.34        4.08      0.94 o 
  -8   0   8     1396.45     1518.08     16.07 o 
  -6   0   8       78.09       65.42      2.28 o 
  -4   0   8      337.85      358.21      4.61 o 
  -2   0   8     3193.20     3593.02     22.74 o 
   0   0   8      702.68      686.29      4.50 o 
   2   0   8     2743.47     3189.84     60.66 o 
   4   0   8      798.74      761.02     22.27 o 
   6   0   8     1290.00     1057.91     83.91 o 
   8   0   8      224.80      228.05      6.56 o 
  10   0   8       35.41       40.32      2.91 o 
 -11   1   8       14.52       13.20      1.46 o 
 -10   1   8        2.60        2.87      0.51 o 
  -9   1   8       15.19       16.01      1.01 o 
  -8   1   8      597.65      624.29      9.13 o 
  -7   1   8      341.91      338.20      6.67 o 
  -6   1   8      174.94      181.96      3.73 o 
  -5   1   8       41.63       34.10      0.97 o 
  -4   1   8       72.44       87.99      1.14 o 
  -3   1   8      984.30     1125.93     19.18 o 
  -2   1   8     3059.68     3488.69     22.13 o 
  -1   1   8      290.39      354.03      1.58 o 
   0   1   8        3.77        4.30      0.17 o 
   1   1   8        1.61        6.86      0.71 o 
   2   1   8      505.47      552.60      5.02 o 
   3   1   8      769.75      818.83     11.04 o 
   4   1   8       28.96       20.62      1.31 o 
   5   1   8      705.17      752.48      8.31 o 
   6   1   8      330.38      310.85      4.59 o 
   7   1   8        6.31        6.09      0.67 o 
   8   1   8        9.21        9.06      0.98 o 
   9   1   8        0.38        1.37      0.50 o 
  10   1   8       25.24       22.69      1.36 o 
  11   1   8        2.24        2.56      0.45 o 
 -11   2   8        0.22        1.11      0.56 o 
 -10   2   8        0.01        1.01      0.42 o 
  -9   2   8        0.82        1.72      0.54 o 
  -8   2   8       53.66       45.65      1.92 o 
  -7   2   8       31.36       20.47      1.11 o 
  -6   2   8        7.55        4.04      0.39 o 
  -5   2   8      417.51      394.84      7.95 o 
  -4   2   8       53.84       53.57      1.72 o 
  -3   2   8        5.93        7.87      0.69 o 
  -2   2   8        3.85        3.05      0.58 o 
  -1   2   8       52.84       49.14      0.92 o 
   0   2   8      415.12      482.70      4.79 o 
   1   2   8      268.08      268.93      2.18 o 
   2   2   8      496.66      552.24      3.85 o 
   3   2   8      185.22      204.12      2.44 o 
   4   2   8        0.01        1.35      0.46 o 
   5   2   8      370.68      365.59      6.02 o 
   6   2   8      163.04      153.09      4.39 o 
   7   2   8      783.95      802.84      7.36 o 
   8   2   8        0.38        1.35      0.41 o 
   9   2   8        4.37        5.71      1.40 o 
  10   2   8        0.69        1.92      0.54 o 
  11   2   8        0.83        1.33      0.39 o 
 -10   3   8       20.22       18.31      1.08 o 
  -9   3   8       25.48       21.54      1.09 o 
  -8   3   8        4.06        5.62      0.80 o 
  -7   3   8        2.63        4.04      0.71 o 
  -6   3   8      228.56      201.81      5.66 o 
  -5   3   8       14.01       10.37      0.54 o 
  -4   3   8       90.13       94.29      1.82 o 
  -3   3   8      151.67      140.93      2.82 o 
  -2   3   8      106.45      108.62      3.62 o 
  -1   3   8      174.70      169.98      3.68 o 
   0   3   8      718.87      718.59      9.08 o 
   1   3   8       64.91       66.42      4.51 o 
   2   3   8       49.07       34.39      4.48 o 
   3   3   8      113.67      124.52      1.71 o 
   4   3   8        0.13        1.26      0.28 o 
   5   3   8       18.16       12.58      0.78 o 
   6   3   8      560.84      540.88     14.17 o 
   7   3   8      136.26      134.26      3.96 o 
   8   3   8        0.04        1.47      0.39 o 
   9   3   8        8.18        8.34      0.79 o 
  10   3   8        1.14        2.60      0.47 o 
 -10   4   8       41.39       37.36      2.02 o 
  -9   4   8       94.96       89.24      2.04 o 
  -8   4   8        4.02        2.21      0.71 o 
  -7   4   8        4.17        4.00      0.78 o 
  -6   4   8        5.66        5.37      0.64 o 
  -5   4   8        6.58        4.35      0.50 o 
  -4   4   8       17.83       18.27      0.84 o 
  -3   4   8       44.80       46.13      0.96 o 
  -2   4   8      100.66      101.81      3.04 o 
  -1   4   8     1798.74     1873.27     16.62 o 
   0   4   8       14.78       17.72      0.81 o 
   1   4   8      263.27      284.95      3.81 o 
   2   4   8        5.63        5.99      1.05 o 
   3   4   8        2.81        5.87      0.44 o 
   4   4   8       23.96       42.17      1.62 o 
   5   4   8        0.30        1.02      0.22 o 
   6   4   8       11.74       11.48      0.91 o 
   7   4   8      371.37      371.46      7.18 o 
   8   4   8        6.06        5.79      0.99 o 
   9   4   8        0.05        0.48      0.33 o 
  10   4   8        0.90        0.77      0.62 o 
 -10   5   8       66.31       64.42      3.30 o 
  -9   5   8       11.47       16.33      1.18 o 
  -8   5   8       39.90       31.71      1.38 o 
  -7   5   8       41.74       32.08      1.41 o 
  -6   5   8      259.93      260.76      5.85 o 
  -5   5   8      111.30       99.94      2.66 o 
  -4   5   8      278.15      253.10      6.34 o 
  -3   5   8       36.00       43.19      0.89 o 
  -2   5   8      316.31      323.62      5.27 o 
  -1   5   8        8.92        8.75      0.79 o 
   0   5   8       10.62       11.69      0.71 o 
   1   5   8       45.63       43.38      1.02 o 
   2   5   8      291.79      274.47      4.55 o 
   3   5   8      711.29      713.25      8.99 o 
   4   5   8      106.62      129.62      3.64 o 
   5   5   8      190.44      179.55      2.03 o 
   6   5   8       24.18       30.72      1.48 o 
   7   5   8        5.97       10.05      0.82 o 
   8   5   8       43.10       42.41      2.64 o 
   9   5   8        6.16        7.67      1.32 o 
  -9   6   8       35.94       33.05      3.37 o 
  -8   6   8        0.26        1.25      1.12 o 
  -7   6   8       97.59       80.66      1.77 o 
  -6   6   8      161.06      151.17      2.82 o 
  -5   6   8        5.81        7.19      0.74 o 
  -4   6   8       14.66       11.27      0.66 o 
  -3   6   8      122.89      127.43      3.23 o 
  -2   6   8      270.76      286.98      6.66 o 
  -1   6   8      409.52      428.20      8.62 o 
   0   6   8      100.88      100.37      1.69 o 
   1   6   8       69.39       62.31      1.26 o 
   2   6   8        0.25        0.68      0.78 o 
   3   6   8      322.50      361.48      8.75 o 
   4   6   8       53.68       47.98      2.06 o 
   5   6   8        4.25        4.05      0.67 o 
   6   6   8       14.94       13.04      0.99 o 
   7   6   8       85.50       72.60      2.52 o 
   8   6   8       30.47       18.11      3.63 o 
   9   6   8       46.96       50.47      2.65 o 
  -8   7   8        7.58        5.13      1.19 o 
  -7   7   8       45.62       50.43      2.95 o 
  -6   7   8       39.00       31.72      2.52 o 
  -5   7   8      116.27      103.22      2.51 o 
  -4   7   8       59.29       50.86      1.59 o 
  -3   7   8        0.88        1.72      0.39 o 
  -2   7   8      644.91      655.86      9.26 o 
  -1   7   8       49.09       40.08      2.71 o 
   0   7   8        6.94        2.39      0.57 o 
   1   7   8      224.39      222.58      9.89 o 
   2   7   8        7.13        8.29      1.79 o 
   3   7   8       37.37       30.10      4.61 o 
   4   7   8       31.54       33.47      2.40 o 
   5   7   8      202.44      205.45      5.57 o 
   6   7   8       14.51       21.65      1.87 o 
   7   7   8       10.63        7.65      2.01 o 
   8   7   8       48.60       50.26      3.44 o 
  -7   8   8        0.51        3.24      1.24 o 
  -6   8   8        3.11        3.21      1.13 o 
  -5   8   8        0.67        2.03      1.26 o 
  -4   8   8       15.63       15.63      0.80 o 
  -3   8   8       36.40       38.21      1.62 o 
  -2   8   8       26.07       21.66      1.25 o 
  -1   8   8        0.70        1.29      0.32 o 
   0   8   8      220.85      222.95      6.65 o 
   1   8   8      310.66      320.61     11.88 o 
   2   8   8        0.41        2.18      1.03 o 
   3   8   8       53.48       58.87      2.28 o 
   4   8   8       43.91       44.54      3.98 o 
   5   8   8        3.67        6.50      1.51 o 
   6   8   8        0.93        1.59      0.79 o 
   7   8   8        3.22        1.34      0.82 o 
  -6   9   8        4.34        5.58      2.12 o 
  -5   9   8       49.62       47.02      2.40 o 
  -4   9   8       51.24       51.86      2.17 o 
  -3   9   8       92.06       93.73      4.23 o 
  -2   9   8       32.90       35.48      2.42 o 
  -1   9   8        2.29        3.57      1.23 o 
   0   9   8      244.57      243.61      6.44 o 
   1   9   8      149.76      138.42      4.40 o 
   2   9   8      154.49      163.56      3.73 o 
   3   9   8        5.25        5.47      1.45 o 
   4   9   8       68.19       75.46      4.25 o 
   5   9   8       68.61       76.36     10.12 o 
   6   9   8       23.31       21.31      1.58 o 
  -4  10   8        0.35        1.60      1.41 o 
  -3  10   8        3.83       -0.08      0.98 o 
  -2  10   8       54.48       69.45      3.86 o 
  -1  10   8        8.82        5.64      1.21 o 
   0  10   8        0.77        1.72      0.57 o 
   1  10   8       20.72       14.83      1.28 o 
   2  10   8        3.59        1.67      0.73 o 
   3  10   8        4.72        2.79      0.98 o 
 -11   0   9        0.27        1.26      0.48 o 
  -9   0   9        0.31        1.24      0.45 o 
  -7   0   9      452.55      462.72      6.12 o 
  -5   0   9      110.97      108.86      2.72 o 
  -3   0   9      158.16      158.44      4.51 o 
  -1   0   9        0.25        2.29      0.78 o 
   1   0   9     2629.32     3026.20     28.80 o 
   3   0   9       95.76      119.33      3.62 o 
   5   0   9      412.97      370.62     12.20 o 
   7   0   9      447.36      445.42     12.60 o 
   9   0   9       24.80       29.89      1.75 o 
  11   0   9       85.04       98.93      5.66 o 
 -11   1   9       52.99       61.11      2.19 o 
 -10   1   9        5.29        6.54      0.76 o 
  -9   1   9       16.74       16.35      0.98 o 
  -8   1   9       40.50       37.36      2.04 o 
  -7   1   9     2258.41     1953.83    191.78 o 
  -6   1   9      390.46      347.97      7.87 o 
  -5   1   9        2.69        2.44      0.70 o 
  -4   1   9      354.37      347.80      5.28 o 
  -3   1   9     4156.73     4661.43     51.79 o 
  -2   1   9     2924.30     3155.20     17.86 o 
  -1   1   9      102.21       83.03      2.57 o 
   0   1   9        3.48        2.50      0.20 o 
   1   1   9     3303.77     3683.01     26.87 o 
   2   1   9      560.75      688.08      6.31 o 
   3   1   9       43.91       34.54      1.39 o 
   4   1   9        0.06        0.93      0.50 o 
   5   1   9      506.75      482.38      9.51 o 
   6   1   9       57.13       51.90      2.30 o 
   7   1   9        1.49        2.85      0.51 o 
   8   1   9       11.68        7.54      0.71 o 
   9   1   9        0.07        1.43      0.51 o 
  10   1   9        7.66        5.89      0.71 o 
  11   1   9       13.06        8.88      1.10 o 
 -11   2   9       44.04       45.66      1.76 o 
 -10   2   9        0.67        1.29      0.37 o 
  -9   2   9       96.97      108.05      2.29 o 
  -8   2   9      126.51      125.07      7.57 o 
  -7   2   9        1.30        1.85      0.44 o 
  -6   2   9        6.59        4.86      0.40 o 
  -5   2   9        1.15        2.07      0.53 o 
  -4   2   9     1473.49     1533.71     23.84 o 
  -3   2   9       78.91       94.60      1.32 o 
  -2   2   9      185.24      169.54      2.26 o 
  -1   2   9       59.99       63.99      1.04 o 
   0   2   9      599.25      638.61      2.34 o 
   1   2   9      398.09      418.68      3.93 o 
   2   2   9       73.02       80.87      1.78 o 
   3   2   9       16.95       19.48      0.97 o 
   4   2   9        5.15        3.11      0.52 o 
   5   2   9        2.51        2.12      0.39 o 
   6   2   9      521.45      545.82      8.65 o 
   7   2   9      627.05      637.12     14.79 o 
   8   2   9        7.40        7.62      0.99 o 
   9   2   9        3.90        3.87      0.66 o 
  10   2   9       54.16       55.38      2.27 o 
 -10   3   9        1.23        1.20      0.44 o 
  -9   3   9       12.15       12.45      0.90 o 
  -8   3   9       10.76        6.59      1.14 o 
  -7   3   9       50.94       46.99      1.54 o 
  -6   3   9      214.97      205.36      6.12 o 
  -5   3   9        9.05       15.39      1.30 o 
  -4   3   9       37.02       48.21      1.32 o 
  -3   3   9      404.25      376.34      9.62 o 
  -2   3   9       34.60       39.20      1.77 o 
  -1   3   9       13.81       19.95      0.84 o 
   0   3   9      295.89      279.94      4.11 o 
   1   3   9       17.72       27.34      1.44 o 
   2   3   9      423.31      456.51      5.44 o 
   3   3   9       89.80       93.20      2.07 o 
   4   3   9     1128.26     1085.27     13.99 o 
   5   3   9       18.80       21.82      0.85 o 
   6   3   9        1.80        1.90      0.60 o 
   7   3   9       26.09       27.22      1.52 o 
   8   3   9       12.09       15.67      1.30 o 
   9   3   9        4.36        2.38      0.43 o 
  10   3   9        2.75        2.53      0.74 o 
 -10   4   9        0.00        1.67      1.00 o 
  -9   4   9       28.48       31.09      1.63 o 
  -8   4   9       31.54       30.26      1.16 o 
  -7   4   9      179.99      183.56      3.47 o 
  -6   4   9        2.12        3.24      0.57 o 
  -5   4   9       15.52       13.05      0.92 o 
  -4   4   9       10.31       12.03      0.52 o 
  -3   4   9       96.81      100.84      2.72 o 
  -2   4   9       29.87       35.09      0.74 o 
  -1   4   9     1706.79     1756.00     21.53 o 
   0   4   9       16.35        8.00      0.50 o 
   1   4   9        0.01        0.81      0.37 o 
   2   4   9        1.01        3.57      0.34 o 
   3   4   9        1.20        1.77      0.29 o 
   4   4   9      190.38      203.97      3.73 o 
   5   4   9      111.47      106.43      3.81 o 
   6   4   9        1.18        1.74      0.49 o 
   7   4   9       58.27       50.47      2.35 o 
   8   4   9       30.36       27.83      1.53 o 
   9   4   9        0.44        1.71      0.48 o 
  10   4   9        6.73        6.16      1.23 o 
  -9   5   9        0.45        1.50      0.70 o 
  -8   5   9       17.92       14.56      1.56 o 
  -7   5   9        0.07        1.20      0.42 o 
  -6   5   9       40.37       40.02      1.51 o 
  -5   5   9       61.95       50.37      1.31 o 
  -4   5   9       25.40       24.19      0.99 o 
  -3   5   9       43.02       42.54      1.01 o 
  -2   5   9       91.73       87.65      2.00 o 
  -1   5   9        5.00        7.10      0.44 o 
   0   5   9       25.71       21.28      1.35 o 
   1   5   9      150.68      164.92      2.91 o 
   2   5   9      209.10      205.24      4.24 o 
   3   5   9        0.05        1.67      0.48 o 
   4   5   9        4.52        1.41      0.42 o 
   5   5   9        1.28        4.72      0.85 o 
   6   5   9       30.67       32.85      1.53 o 
   7   5   9        2.98        5.62      1.05 o 
   8   5   9       44.02       39.93      3.52 o 
   9   5   9       37.02       42.25      4.36 o 
  -9   6   9      213.51      250.78      7.79 o 
  -8   6   9       17.38       22.96      4.35 o 
  -7   6   9        3.58        3.43      0.80 o 
  -6   6   9       11.42        9.22      0.80 o 
  -5   6   9      186.64      172.10      2.67 o 
  -4   6   9        0.04        0.81      0.34 o 
  -3   6   9       66.52       69.27      1.57 o 
  -2   6   9      199.28      187.86      5.22 o 
  -1   6   9      461.20      426.52      7.12 o 
   0   6   9       24.05       21.89      2.21 o 
   1   6   9       69.59       63.29      1.72 o 
   2   6   9       50.07       55.50      2.32 o 
   3   6   9        7.53        6.10      1.82 o 
   4   6   9        2.24        1.68      0.78 o 
   5   6   9       44.98       47.32      2.36 o 
   6   6   9        1.72        1.56      0.45 o 
   7   6   9       89.58      106.88      3.19 o 
   8   6   9        0.86        3.58      0.65 o 
   9   6   9        7.84        5.30      0.84 o 
  -8   7   9        2.97        3.32      0.83 o 
  -7   7   9        8.49        4.68      1.41 o 
  -6   7   9       19.75       20.37      1.49 o 
  -5   7   9       48.94       36.29      1.32 o 
  -4   7   9      149.77      134.58      2.52 o 
  -3   7   9       30.20       16.89      1.58 o 
  -2   7   9      495.27      498.52     12.60 o 
  -1   7   9       96.06       71.04      1.76 o 
   0   7   9     1606.76     1704.75     30.41 o 
   1   7   9        2.73        2.85      1.00 o 
   2   7   9       29.74       35.74      2.05 o 
   3   7   9        3.53        2.37      0.56 o 
   4   7   9       81.21       77.85      3.47 o 
   5   7   9        2.17        7.16      1.03 o 
   6   7   9       10.51       10.48      1.22 o 
   7   7   9       44.25       55.19      2.80 o 
   8   7   9        5.73        4.20      0.94 o 
  -7   8   9        2.33        2.57      0.66 o 
  -6   8   9       37.60       38.30      2.74 o 
  -5   8   9        1.51        1.49      0.62 o 
  -4   8   9        1.16        1.58      0.36 o 
  -3   8   9      155.51      149.80      2.93 o 
  -2   8   9      272.20      291.27      8.91 o 
  -1   8   9       24.81       20.67      0.96 o 
   0   8   9       35.80       30.48      1.99 o 
   1   8   9      125.32      130.93      3.15 o 
   2   8   9       74.16       73.50      2.11 o 
   3   8   9        7.80       10.22      1.66 o 
   4   8   9        5.54        4.55      0.94 o 
   5   8   9       16.93       20.99      1.43 o 
   6   8   9        3.00        2.33      1.25 o 
   7   8   9        1.88        4.61      1.31 o 
  -5   9   9       58.61       55.40      2.22 o 
  -4   9   9        3.04        2.82      0.58 o 
  -3   9   9       35.44       28.08      3.02 o 
  -2   9   9      112.64      109.06      3.21 o 
  -1   9   9        2.28        2.05      0.60 o 
   0   9   9       24.10       34.17      2.34 o 
   1   9   9      397.51      396.05     15.54 o 
   2   9   9       45.81       35.24      3.12 o 
   3   9   9       14.17       11.23      1.52 o 
   4   9   9        1.63        1.17      1.10 o 
   5   9   9       98.58       98.23     10.66 o 
  -3  10   9        1.31        2.32      1.61 o 
  -2  10   9       10.92       10.49      2.09 o 
  -1  10   9       67.34       73.55      4.09 o 
   0  10   9        0.80        1.51      1.76 o 
   1  10   9       31.74       28.60      1.67 o 
   2  10   9        0.15        1.70      0.41 o 
   3  10   9       23.74       23.99      2.49 o 
 -10   0  10        1.50        3.45      0.76 o 
  -8   0  10       82.96       79.91      3.64 o 
  -6   0  10      606.77      658.54     19.61 o 
  -4   0  10      962.52      948.97     11.24 o 
  -2   0  10      444.03      469.36      7.74 o 
   0   0  10       12.14       22.87      1.18 o 
   2   0  10     2977.48     3362.80     91.17 o 
   4   0  10      187.23      164.54      5.40 o 
   6   0  10     4900.21     5103.82    521.05 o 
   8   0  10       54.69       51.06      5.75 o 
  10   0  10      103.44      111.35     10.50 o 
 -11   1  10        3.93        4.77      0.65 o 
 -10   1  10        0.00        1.35      0.41 o 
  -9   1  10       71.27       70.00      2.74 o 
  -8   1  10      269.57      290.56      9.13 o 
  -7   1  10      569.48      586.97     16.23 o 
  -6   1  10      673.27      637.08     17.44 o 
  -5   1  10      154.37      184.54      4.95 o 
  -4   1  10      108.77      110.06      1.93 o 
  -3   1  10      886.82      980.51      6.40 o 
  -2   1  10      513.00      575.99      8.40 o 
  -1   1  10      442.64      512.75      7.18 o 
   0   1  10       92.40      113.29      2.13 o 
   1   1  10      150.62      154.07      4.45 o 
   2   1  10      732.71      851.85      7.50 o 
   3   1  10       52.06       55.87      1.96 o 
   4   1  10       68.66       60.73      1.41 o 
   5   1  10       72.11       71.05      2.29 o 
   6   1  10     1149.72     1202.78     18.38 o 
   7   1  10       43.73       43.57      2.11 o 
   8   1  10        1.22        1.48      0.40 o 
   9   1  10       93.56       90.63      2.46 o 
  10   1  10        0.12        1.78      0.49 o 
 -10   2  10        2.47        3.23      0.73 o 
  -9   2  10        1.11        1.80      0.59 o 
  -8   2  10      112.74      114.63      6.03 o 
  -7   2  10      263.44      279.77     11.13 o 
  -6   2  10        1.69        1.55      0.23 o 
  -5   2  10       49.08       52.58      1.33 o 
  -4   2  10        3.46        7.68      0.91 o 
  -3   2  10        0.19        1.51      0.39 o 
  -2   2  10       32.46       38.91      1.76 o 
  -1   2  10       17.53       15.23      0.68 o 
   0   2  10      679.78      682.62      6.33 o 
   1   2  10      223.37      231.41      3.15 o 
   2   2  10       45.56       40.07      1.63 o 
   3   2  10       14.62        8.94      0.91 o 
   4   2  10      141.95      129.30      3.91 o 
   5   2  10      261.64      267.18      5.00 o 
   6   2  10       92.89       99.11      3.16 o 
   7   2  10      217.79      225.49      5.66 o 
   8   2  10        4.58        4.47      0.64 o 
   9   2  10       13.62       12.67      1.06 o 
  10   2  10        0.39        2.08      0.57 o 
 -10   3  10        5.97        6.61      1.17 o 
  -9   3  10       28.11       41.31      3.00 o 
  -8   3  10      166.73      167.59      3.50 o 
  -7   3  10       12.86       12.56      0.76 o 
  -6   3  10      166.13      150.66      3.81 o 
  -5   3  10       70.12       61.42      1.20 o 
  -4   3  10      199.92      179.82      6.77 o 
  -3   3  10      285.40      255.70      5.78 o 
  -2   3  10       85.07       80.05      2.51 o 
  -1   3  10       92.38       68.37      1.22 o 
   0   3  10      734.06      804.91      6.69 o 
   1   3  10        4.64        5.79      0.83 o 
   2   3  10      113.92       89.54      1.60 o 
   3   3  10       85.51      100.18      2.11 o 
   4   3  10       14.25       15.02      0.96 o 
   5   3  10      116.49      107.94      3.97 o 
   6   3  10        0.40        2.78      0.44 o 
   7   3  10       10.43        9.87      0.85 o 
   8   3  10        3.01        4.53      0.59 o 
   9   3  10        4.95        6.64      0.85 o 
  10   3  10       10.70       11.97      1.12 o 
 -10   4  10       32.68       37.42      2.76 o 
  -9   4  10       77.13       71.26      4.63 o 
  -8   4  10       54.95       58.21      3.43 o 
  -7   4  10       73.37       77.17      3.71 o 
  -6   4  10      169.21      178.66      3.49 o 
  -5   4  10        0.58        0.91      0.25 o 
  -4   4  10      241.24      246.52      5.87 o 
  -3   4  10       13.78       10.54      1.35 o 
  -2   4  10      607.27      631.84     13.40 o 
  -1   4  10      469.78      439.63      4.86 o 
   0   4  10      109.14      118.54      2.24 o 
   1   4  10       26.39       30.08      0.77 o 
   2   4  10       68.38       64.29      1.33 o 
   3   4  10       78.62       83.32      1.82 o 
   4   4  10       13.12        8.49      0.68 o 
   5   4  10        3.91        2.05      0.37 o 
   6   4  10       14.22       11.04      1.51 o 
   7   4  10        1.44        2.94      0.48 o 
   8   4  10      113.82      125.06      3.07 o 
   9   4  10        4.55        4.10      0.67 o 
  10   4  10       15.67       15.70      1.91 o 
  -9   5  10        4.88        2.96      0.66 o 
  -8   5  10        8.43        3.86      0.69 o 
  -7   5  10        0.56        1.27      0.33 o 
  -6   5  10        3.97        2.77      0.62 o 
  -5   5  10      219.64      214.70      5.06 o 
  -4   5  10       30.26       26.81      0.70 o 
  -3   5  10      158.74      151.00      2.13 o 
  -2   5  10        8.84        6.60      0.53 o 
  -1   5  10        6.42        9.21      0.65 o 
   0   5  10      484.81      474.64      7.47 o 
   1   5  10        3.24        5.23      0.40 o 
   2   5  10      189.73      186.98      4.51 o 
   3   5  10      104.32      104.55      2.74 o 
   4   5  10       17.71       12.53      1.39 o 
   5   5  10      111.34      111.77      3.64 o 
   6   5  10        0.44        2.33      0.40 o 
   7   5  10       19.26       20.19      2.47 o 
   8   5  10      170.04      197.11      6.41 o 
   9   5  10        0.64        1.37      0.94 o 
  -9   6  10       17.21       20.96      1.28 o 
  -8   6  10       19.51       22.81      1.54 o 
  -7   6  10       13.91       11.65      0.96 o 
  -6   6  10       64.46       63.79      3.24 o 
  -5   6  10       45.60       34.88      1.70 o 
  -4   6  10       57.07       65.06      3.08 o 
  -3   6  10        0.63        1.65      0.62 o 
  -2   6  10       27.13       18.67      1.26 o 
  -1   6  10      124.22      113.30      4.82 o 
   0   6  10      414.67      415.31      5.16 o 
   1   6  10        4.47        3.31      0.63 o 
   2   6  10        1.25        1.29      0.23 o 
   3   6  10       60.51       74.64      2.76 o 
   4   6  10      227.67      219.14      4.07 o 
   5   6  10        0.68        1.21      0.97 o 
   6   6  10       13.42       12.04      1.91 o 
   7   6  10       14.79       12.38      3.59 o 
   8   6  10       49.07       44.85      3.81 o 
  -8   7  10       67.06       63.18      3.20 o 
  -7   7  10        0.73        1.33      0.39 o 
  -6   7  10        9.07        9.25      0.83 o 
  -5   7  10       35.73       32.59      2.05 o 
  -4   7  10       16.88       15.09      1.02 o 
  -3   7  10      314.27      328.29      5.83 o 
  -2   7  10       26.54       31.64      2.16 o 
  -1   7  10        7.04        4.70      0.82 o 
   0   7  10      626.55      630.82     20.16 o 
   1   7  10      397.32      374.71      6.66 o 
   2   7  10       13.21       13.33      1.13 o 
   3   7  10       21.83       18.80      1.53 o 
   4   7  10       45.95       42.69      4.28 o 
   5   7  10      157.90      173.80      4.20 o 
   6   7  10        5.59        3.28      0.59 o 
   7   7  10       68.65      103.20      4.45 o 
  -7   8  10       39.42       37.66      2.07 o 
  -6   8  10       40.91       40.11      3.19 o 
  -5   8  10        1.33        2.96      0.82 o 
  -4   8  10        0.60        0.61      0.50 o 
  -3   8  10      116.38      121.82      4.18 o 
  -2   8  10      420.66      440.86     17.02 o 
  -1   8  10      155.52      137.68      6.48 o 
   0   8  10       55.27       60.46      2.24 o 
   1   8  10       38.85       37.55      2.24 o 
   2   8  10       11.54        6.18      1.01 o 
   3   8  10       18.68       16.65      2.49 o 
   4   8  10        0.18        0.92      0.45 o 
   5   8  10        0.02        1.32      0.50 o 
   6   8  10       20.59       17.26      1.86 o 
  -5   9  10        0.30        2.34      1.73 o 
  -4   9  10        0.75        1.21      0.83 o 
  -2   9  10      159.05      141.84     10.80 o 
  -1   9  10       57.98       60.64      2.23 o 
   0   9  10        2.91        2.13      0.59 o 
   1   9  10       94.46      101.37      5.17 o 
   2   9  10        2.61        3.01      0.86 o 
   3   9  10      134.44      144.78      8.24 o 
   4   9  10       31.15       38.77      4.11 o 
   5   9  10        3.49        1.91      1.14 o 
  -2  10  10        8.45        7.15      2.24 o 
  -1  10  10       13.13       15.17      2.46 o 
   0  10  10       61.09       77.13      4.74 o 
   1  10  10       80.37       96.61      3.96 o 
   2  10  10       36.84       26.72      2.96 o 
  -9   0  11      181.60      207.82      7.88 o 
  -7   0  11      378.50      372.93      7.87 o 
  -5   0  11        0.99        1.30      0.52 o 
  -3   0  11       86.11      126.21      4.52 o 
  -1   0  11      131.52      162.90      4.54 o 
   1   0  11      530.59      438.91     12.34 o 
   3   0  11      208.23      224.24      2.40 o 
   5   0  11       12.08       12.31      0.97 o 
   7   0  11     1195.84     1280.10     24.15 o 
   9   0  11        8.83       10.51      1.36 o 
 -10   1  11       61.14       67.77      3.61 o 
  -9   1  11      134.09      143.12      3.92 o 
  -8   1  11      508.22      553.65     11.62 o 
  -7   1  11      319.44      332.89      6.41 o 
  -6   1  11       52.96       42.54      1.78 o 
  -5   1  11      318.43      314.00     10.82 o 
  -4   1  11      572.57      578.23      5.24 o 
  -3   1  11      848.43      894.03      5.71 o 
  -2   1  11     1241.02     1270.22     11.15 o 
  -1   1  11      136.46      108.91      4.35 o 
   0   1  11       58.72       59.80      3.55 o 
   1   1  11      862.99      896.66     10.42 o 
   2   1  11        8.34        2.82      0.26 o 
   3   1  11      282.03      289.20      5.24 o 
   4   1  11       17.80       10.97      0.69 o 
   5   1  11     1015.18      952.59     18.93 o 
   6   1  11        7.01        6.75      1.85 o 
   7   1  11       30.20       22.40      1.77 o 
   8   1  11        0.73        2.11      0.42 o 
   9   1  11        0.39        0.88      0.35 o 
  10   1  11       17.70       18.46      1.23 o 
 -10   2  11        1.48        1.14      0.69 o 
  -9   2  11        9.11        6.60      1.05 o 
  -8   2  11      344.33      365.10     14.37 o 
  -7   2  11      151.33      153.71      4.66 o 
  -6   2  11       58.04       44.07      1.81 o 
  -5   2  11       12.68        6.13      0.57 o 
  -4   2  11      738.28      728.59     11.00 o 
  -3   2  11      182.83      208.08      2.45 o 
  -2   2  11      180.02      180.76      6.63 o 
  -1   2  11      335.42      298.14      6.99 o 
   0   2  11      141.22      131.32      2.93 o 
   1   2  11      686.60      726.03      8.51 o 
   2   2  11       72.91       72.09      1.40 o 
   3   2  11       60.09       59.18      2.17 o 
   4   2  11       87.45       83.67      2.45 o 
   5   2  11      102.21       98.77      4.37 o 
   6   2  11      375.35      392.03      5.12 o 
   7   2  11        3.71        5.15      0.75 o 
   8   2  11       11.28       11.55      1.09 o 
   9   2  11       21.26       23.70      1.65 o 
  10   2  11       14.05       15.89      1.17 o 
 -10   3  11       68.79       68.17      4.29 o 
  -9   3  11       18.96       17.01      1.20 o 
  -8   3  11      105.38      102.63      2.74 o 
  -7   3  11       64.13       57.64      3.26 o 
  -6   3  11        5.67        9.19      0.91 o 
  -5   3  11      169.50      161.09      1.65 o 
  -4   3  11      557.07      521.06     15.71 o 
  -3   3  11      770.28      757.98     16.78 o 
  -2   3  11      329.63      347.64     15.49 o 
  -1   3  11       40.22       35.34      1.08 o 
   0   3  11      210.22      207.21      2.64 o 
   1   3  11      736.71      800.34     14.70 o 
   2   3  11        0.61        1.29      0.37 o 
   3   3  11       60.62       64.25      1.47 o 
   4   3  11       59.15       50.59      1.18 o 
   5   3  11       50.00       57.62      3.21 o 
   6   3  11        6.22        9.80      2.04 o 
   7   3  11      150.90      149.41      4.67 o 
   8   3  11       96.34       92.51      4.36 o 
   9   3  11        1.32        3.46      0.70 o 
  10   3  11       15.99       22.29      1.80 o 
 -10   4  11        2.77        4.42      0.74 o 
  -9   4  11        4.91        2.78      0.92 o 
  -8   4  11        2.22        1.08      0.63 o 
  -7   4  11        1.36        1.82      0.88 o 
  -6   4  11       76.38       81.22      4.47 o 
  -5   4  11        1.91        0.91      0.19 o 
  -4   4  11       17.81       15.67      1.23 o 
  -3   4  11       19.06       11.98      1.21 o 
  -2   4  11        4.61        5.60      1.12 o 
  -1   4  11       20.43       18.62      3.15 o 
   0   4  11       57.66       47.52      1.63 o 
   1   4  11       34.49       45.67      2.27 o 
   2   4  11       33.80       42.94      1.96 o 
   3   4  11        8.24       13.72      0.70 o 
   4   4  11      130.22      127.89      3.59 o 
   5   4  11       76.89       73.23      2.27 o 
   6   4  11       88.26       80.14      1.89 o 
   7   4  11        9.10       10.25      1.30 o 
   8   4  11        7.55        8.53      0.98 o 
   9   4  11       66.20       77.89      3.33 o 
  -9   5  11        0.86        2.69      0.60 o 
  -8   5  11        1.88        3.18      0.68 o 
  -7   5  11        6.87        5.97      0.72 o 
  -6   5  11      125.95      119.51      4.44 o 
  -5   5  11        1.42        1.31      0.25 o 
  -4   5  11      154.05      137.95      2.19 o 
  -3   5  11       50.16       44.47      1.73 o 
  -2   5  11       65.12       65.37      1.94 o 
  -1   5  11        8.10       12.79      0.44 o 
   0   5  11      892.40      909.88     19.10 o 
   1   5  11        0.34        1.17      0.22 o 
   2   5  11       12.53       15.02      1.87 o 
   3   5  11       24.17       25.65      1.65 o 
   4   5  11       70.29       69.51      3.49 o 
   5   5  11       46.77       48.77      2.11 o 
   6   5  11        0.50        1.47      0.46 o 
   7   5  11       41.78       49.36      2.86 o 
   8   5  11        0.96        1.57      0.42 o 
   9   5  11       12.08        4.34      1.71 o 
  -8   6  11        8.12       12.46      1.36 o 
  -7   6  11       25.92       24.36      1.75 o 
  -6   6  11       21.16       17.51      1.48 o 
  -5   6  11      117.40      101.99      3.05 o 
  -4   6  11      221.81      178.32      5.46 o 
  -3   6  11       11.51       15.20      1.27 o 
  -2   6  11      591.79      606.48     12.87 o 
  -1   6  11     1528.67     1614.12     34.12 o 
   0   6  11      121.66       98.06      4.20 o 
   1   6  11       72.56       64.75      1.84 o 
   2   6  11        4.87        3.75      0.51 o 
   3   6  11        0.05        1.61      0.64 o 
   4   6  11       23.36       24.66      2.98 o 
   5   6  11        2.27        5.58      1.13 o 
   6   6  11       20.96       28.84      2.17 o 
   7   6  11        4.56        3.75      0.76 o 
   8   6  11        2.52        3.96      0.85 o 
  -7   7  11        9.93        7.22      1.17 o 
  -6   7  11       41.50       37.63      3.65 o 
  -5   7  11      104.37      106.94      2.68 o 
  -4   7  11        4.42        1.60      0.84 o 
  -3   7  11        1.44        0.45      0.43 o 
  -2   7  11       16.48       13.98      0.84 o 
  -1   7  11       35.82       39.23      1.51 o 
   0   7  11       24.92       24.23      1.86 o 
   1   7  11      563.11      567.97      9.64 o 
   2   7  11       48.45       44.39      2.75 o 
   3   7  11        1.05        2.30      0.51 o 
   4   7  11        4.02        1.79      0.82 o 
   5   7  11      216.40      207.23      6.40 o 
   6   7  11        1.39        1.87      1.09 o 
   7   7  11       24.15       35.60      2.51 o 
  -6   8  11        8.41        7.31      1.49 o 
  -5   8  11        8.91       10.13      0.82 o 
  -4   8  11        1.26        1.27      0.59 o 
  -3   8  11       50.53       45.28      2.00 o 
  -2   8  11        6.66        5.70      1.23 o 
  -1   8  11       35.27       30.16      1.83 o 
   0   8  11       58.99       62.47      1.75 o 
   1   8  11       41.98       49.40      2.32 o 
   2   8  11        0.12        1.01      0.33 o 
   3   8  11       91.56       94.38      4.34 o 
   4   8  11        4.32        5.88      0.85 o 
   5   8  11       13.79       12.23      1.02 o 
   6   8  11       22.01       15.12      2.69 o 
  -5   9  11       42.07       35.86      3.58 o 
  -4   9  11        9.61        7.27      2.13 o 
  -3   9  11       21.35       24.65      2.58 o 
  -2   9  11       75.80       64.50      3.59 o 
  -1   9  11      120.86      104.50      5.77 o 
   0   9  11      192.46      224.45      8.11 o 
   1   9  11       34.63       32.44      2.59 o 
   2   9  11        0.01        1.23      0.58 o 
   3   9  11        5.22        4.26      0.73 o 
   4   9  11       10.70        7.74      2.33 o 
  -2  10  11       12.34        7.73      1.89 o 
  -1  10  11        1.08        2.35      1.21 o 
   0  10  11        0.83        0.67      1.17 o 
   1  10  11       43.85       40.77      3.80 o 
 -10   0  12       15.38       19.63      2.83 o 
  -8   0  12       53.72       51.29      2.80 o 
  -6   0  12       69.08       87.82      3.47 o 
  -4   0  12      443.96      385.00     16.48 o 
  -2   0  12      450.24      487.15      3.52 o 
   0   0  12      106.91       93.87      2.58 o 
   2   0  12        0.00        0.61      0.49 o 
   4   0  12      457.05      403.76      8.59 o 
   6   0  12     1139.48     1137.84     44.78 o 
   8   0  12      148.55      150.80     13.53 o 
  10   0  12       40.98       43.32      2.35 o 
 -10   1  12       15.76       17.81      2.65 o 
  -9   1  12        3.23        3.97      0.82 o 
  -8   1  12      327.23      351.70      8.19 o 
  -7   1  12       39.12       39.39      2.67 o 
  -6   1  12        1.93        1.52      0.32 o 
  -5   1  12      807.65      764.76     16.76 o 
  -4   1  12      315.39      301.21      3.60 o 
  -3   1  12      109.81      119.74      2.10 o 
  -2   1  12       19.93       10.34      1.42 o 
  -1   1  12        0.36        1.83      0.29 o 
   0   1  12      889.34      828.37      5.15 o 
   1   1  12      363.21      370.59      5.30 o 
   2   1  12       46.98       25.49      2.05 o 
   3   1  12        5.90        7.07      0.79 o 
   4   1  12       98.62      100.87      2.41 o 
   5   1  12      809.93      807.80     19.33 o 
   6   1  12      272.20      298.94     11.87 o 
   7   1  12       22.38       16.56      1.42 o 
   8   1  12       88.96       93.15      2.30 o 
   9   1  12       44.37       40.20      2.16 o 
  10   1  12       39.74       45.58      2.07 o 
 -10   2  12       19.06       14.12      1.39 o 
  -9   2  12       88.82       88.89      4.28 o 
  -8   2  12      175.40      191.27      6.78 o 
  -7   2  12      463.96      482.84     22.29 o 
  -6   2  12      242.87      287.25      3.92 o 
  -5   2  12      307.75      297.71     10.12 o 
  -4   2  12      677.03      662.94     13.79 o 
  -3   2  12      220.10      223.43      6.60 o 
  -2   2  12       96.19       78.63      4.44 o 
  -1   2  12       98.64       72.39      1.97 o 
   0   2  12       16.94       11.21      1.28 o 
   1   2  12      350.76      323.79     10.07 o 
   2   2  12       80.23       91.38      2.25 o 
   3   2  12       27.36       32.76      1.74 o 
   4   2  12       14.83       14.62      0.74 o 
   5   2  12      891.01      901.23     23.52 o 
   6   2  12     1243.17     1255.34     23.76 o 
   7   2  12        1.88        2.96      0.51 o 
   8   2  12        0.30        1.40      0.68 o 
   9   2  12       55.67       57.55      2.07 o 
  10   2  12       15.34       21.11      1.71 o 
 -10   3  12        3.81        4.68      1.29 o 
  -9   3  12       43.53       47.15      2.65 o 
  -8   3  12      121.21      125.85      3.23 o 
  -7   3  12      129.64      127.63      2.45 o 
  -6   3  12        4.83        4.50      0.69 o 
  -5   3  12       10.83        9.43      0.68 o 
  -4   3  12      609.42      607.28     11.16 o 
  -3   3  12      462.39      422.96     13.75 o 
  -2   3  12        0.61        0.74      0.47 o 
  -1   3  12       84.94       84.23      2.20 o 
   0   3  12       19.24       20.27      1.13 o 
   1   3  12        5.83        2.89      0.74 o 
   2   3  12        2.93        1.74      0.32 o 
   3   3  12       31.65       35.37      1.31 o 
   4   3  12       84.05       75.63      2.81 o 
   5   3  12      159.38      176.65      4.81 o 
   6   3  12       59.93       51.17      2.19 o 
   7   3  12       12.71       13.49      0.91 o 
   8   3  12       14.42       14.93      1.28 o 
   9   3  12       14.71        8.39      1.52 o 
  -9   4  12      286.11      324.10     10.32 o 
  -8   4  12       26.68       14.39      1.29 o 
  -7   4  12       12.98       12.14      1.24 o 
  -6   4  12      135.66      121.55      5.67 o 
  -5   4  12      512.93      472.16     17.42 o 
  -4   4  12      376.44      371.74      7.47 o 
  -3   4  12        4.75        4.45      0.82 o 
  -2   4  12      142.78      150.78      6.73 o 
  -1   4  12      733.14      720.16      7.01 o 
   0   4  12       31.20       31.14      1.32 o 
   1   4  12       45.80       41.18      1.28 o 
   2   4  12        2.19        1.75      0.25 o 
   3   4  12      154.94      177.90      4.69 o 
   4   4  12      287.72      237.32      6.30 o 
   5   4  12        0.33        1.23      0.45 o 
   6   4  12      131.06      124.50      3.66 o 
   7   4  12        9.27        9.69      2.38 o 
   8   4  12        6.03        8.06      0.95 o 
   9   4  12        9.75        7.85      2.56 o 
  -9   5  12       17.89       19.92      1.91 o 
  -8   5  12        7.17        8.44      1.22 o 
  -7   5  12        2.69        3.07      1.23 o 
  -6   5  12       44.72       49.02      1.46 o 
  -5   5  12       14.55       12.88      0.79 o 
  -4   5  12       36.56       24.22      1.43 o 
  -3   5  12      262.15      237.09      8.62 o 
  -2   5  12       13.92       13.98      1.11 o 
  -1   5  12       30.49       30.44      1.80 o 
   0   5  12     1225.83     1245.82     23.55 o 
   1   5  12       41.34       34.02      2.22 o 
   2   5  12      128.09      123.93      3.54 o 
   3   5  12        4.65        3.92      0.49 o 
   4   5  12      130.23       97.36      3.11 o 
   5   5  12      150.35      144.30      4.02 o 
   6   5  12        4.36        5.61      0.78 o 
   7   5  12        6.61        9.89      1.39 o 
   8   5  12        2.44        3.21      1.33 o 
  -8   6  12      112.15      122.16      5.13 o 
  -7   6  12       18.02       24.62      1.44 o 
  -6   6  12       37.54       45.94      2.07 o 
  -5   6  12        3.40        4.71      0.79 o 
  -4   6  12      135.89      128.78      7.89 o 
  -3   6  12      172.38      161.14      4.93 o 
  -2   6  12       24.36       17.04      1.22 o 
  -1   6  12        9.81        3.25      0.95 o 
   0   6  12      242.26      243.79      2.16 o 
   1   6  12       80.66       83.95      2.30 o 
   2   6  12       19.19       14.29      0.84 o 
   3   6  12       16.44       16.46      1.42 o 
   4   6  12        3.67        2.02      0.45 o 
   5   6  12        2.84        3.52      0.80 o 
   6   6  12        7.69        9.43      1.04 o 
   7   6  12      128.96      158.17      5.89 o 
   8   6  12       49.94       49.17      2.43 o 
  -7   7  12        3.35        2.20      0.49 o 
  -6   7  12       56.87       59.35      1.99 o 
  -5   7  12       55.38       60.27      2.29 o 
  -4   7  12       12.75       11.33      1.17 o 
  -3   7  12        0.00        0.96      1.00 o 
  -2   7  12        5.21        4.62      0.96 o 
  -1   7  12       17.49       13.05      1.00 o 
   0   7  12       69.37       73.47      2.28 o 
   1   7  12      376.40      393.08      8.13 o 
   2   7  12      129.82      123.09      3.31 o 
   3   7  12        0.71        0.65      0.82 o 
   4   7  12        0.48        0.71      0.41 o 
   5   7  12       13.88        8.12      2.57 o 
   6   7  12        1.06        1.30      0.47 o 
   7   7  12        0.31        0.40      0.46 o 
  -6   8  12        0.73        1.60      0.57 o 
  -5   8  12        0.31        1.21      0.62 o 
  -4   8  12       34.94       32.67      1.78 o 
  -3   8  12       21.80       19.90      1.44 o 
  -2   8  12      256.96      288.48     14.13 o 
  -1   8  12        8.62        4.56      0.94 o 
   0   8  12       11.38        7.64      0.91 o 
   1   8  12        2.15        3.06      0.51 o 
   2   8  12      166.33      169.23      4.04 o 
   3   8  12       21.64       15.84      3.10 o 
   4   8  12        7.50        3.40      0.65 o 
   5   8  12        1.69        3.62      0.78 o 
   6   8  12       87.33      115.25      8.19 o 
  -4   9  12        1.66        4.10      1.85 o 
  -3   9  12        9.65       11.19      2.13 o 
  -2   9  12       57.59       46.51      2.92 o 
  -1   9  12        7.55       12.62      1.67 o 
   0   9  12       12.79       11.47      1.15 o 
   1   9  12       11.18       11.83      1.50 o 
   2   9  12        1.78        2.38      0.39 o 
   3   9  12       10.83       11.70      1.93 o 
   4   9  12        1.45        2.13      1.05 o 
  -9   0  13       78.81       90.93      4.77 o 
  -7   0  13     1075.59     1098.60     37.47 o 
  -5   0  13      128.00      124.89      4.93 o 
  -3   0  13      719.29      793.27      7.32 o 
  -1   0  13       35.34       28.20      1.10 o 
   1   0  13      105.30      117.97      6.89 o 
   3   0  13       95.79      104.52      3.31 o 
   5   0  13       21.49       18.04      1.74 o 
   7   0  13        0.01        0.70      0.47 o 
   9   0  13        1.30        0.84      1.52 o 
 -10   1  13        7.86        9.42      1.35 o 
  -9   1  13       29.31       34.98      3.58 o 
  -8   1  13       22.06       15.88      1.03 o 
  -7   1  13        5.38        3.99      0.56 o 
  -6   1  13       78.21       73.13      1.97 o 
  -5   1  13       52.94       47.71      1.58 o 
  -4   1  13        0.23        1.64      0.21 o 
  -3   1  13      620.83      618.88      7.94 o 
  -2   1  13       62.93       66.12      2.40 o 
  -1   1  13        5.80        4.07      0.28 o 
   0   1  13       23.76       14.78      1.82 o 
   1   1  13      124.35      122.76      3.62 o 
   2   1  13     1239.93     1256.10     16.77 o 
   3   1  13      168.23      165.58      3.68 o 
   4   1  13      151.58      147.73      2.94 o 
   5   1  13      219.43      191.25      7.61 o 
   6   1  13      372.46      362.27      6.72 o 
   7   1  13       50.32       47.77      1.87 o 
   8   1  13        2.21        4.04      0.53 o 
   9   1  13        7.38        8.93      0.96 o 
  10   1  13        0.83        0.92      0.38 o 
 -10   2  13        2.34        1.36      0.93 o 
  -9   2  13      111.75      117.42      6.63 o 
  -8   2  13       18.28       20.30      1.45 o 
  -7   2  13       97.83       86.70      2.63 o 
  -6   2  13       34.77       36.76      1.84 o 
  -5   2  13      101.87       95.12      2.14 o 
  -4   2  13       14.36        5.44      0.69 o 
  -3   2  13        6.31        5.02      0.57 o 
  -2   2  13      377.00      382.86      8.69 o 
  -1   2  13      305.97      318.90      9.87 o 
   0   2  13       54.81       36.57      1.19 o 
   1   2  13      388.56      337.89      9.56 o 
   2   2  13       86.97       84.54      1.71 o 
   3   2  13       11.19        8.88      1.66 o 
   4   2  13      139.81      119.40      3.60 o 
   5   2  13        1.06        1.79      0.49 o 
   6   2  13       41.56       45.47      4.02 o 
   7   2  13        7.80        8.34      1.26 o 
   8   2  13       66.80       70.96      1.76 o 
   9   2  13        0.28        2.16      0.63 o 
  -9   3  13       12.97       14.84      2.55 o 
  -8   3  13      279.93      300.56     11.75 o 
  -7   3  13       65.00       61.10      1.85 o 
  -6   3  13       39.75       38.64      1.75 o 
  -5   3  13        0.32        0.56      0.50 o 
  -4   3  13      111.44      108.99      4.85 o 
  -3   3  13       38.67       38.35      4.68 o 
  -2   3  13       73.88       66.00      1.85 o 
  -1   3  13      152.58      147.23      3.75 o 
   0   3  13      312.99      335.66      2.55 o 
   1   3  13      918.99      927.07      8.19 o 
   2   3  13       87.89       93.25      1.74 o 
   3   3  13        3.51        5.21      1.08 o 
   4   3  13       31.21       26.02      2.26 o 
   5   3  13      398.78      377.23      9.52 o 
   6   3  13       46.70       59.95      2.48 o 
   7   3  13       76.91       79.04      3.94 o 
   8   3  13        2.73        2.74      0.44 o 
   9   3  13       20.30       19.40      1.25 o 
  -9   4  13       27.94       28.21      3.83 o 
  -8   4  13      331.20      357.33     12.30 o 
  -7   4  13       30.00       33.06      1.38 o 
  -6   4  13        2.47        7.42      0.84 o 
  -5   4  13      231.67      186.85      7.21 o 
  -4   4  13       11.55       10.90      1.93 o 
  -3   4  13        5.97        4.42      0.77 o 
  -2   4  13      263.08      266.30      2.62 o 
  -1   4  13      646.86      636.59     10.43 o 
   0   4  13       88.24       77.03      3.71 o 
   1   4  13       37.87       33.37      1.22 o 
   2   4  13        1.85        2.26      0.27 o 
   3   4  13        2.41        2.49      0.39 o 
   4   4  13       38.84       28.49      1.56 o 
   5   4  13      138.27      152.53      5.66 o 
   6   4  13       90.63       79.87      3.93 o 
   7   4  13       21.54       23.53      1.66 o 
   8   4  13      116.71      135.00      5.77 o 
   9   4  13      159.05      201.98      6.93 o 
  -8   5  13       79.45       81.55      4.65 o 
  -7   5  13        5.03        2.94      0.55 o 
  -6   5  13        2.24        2.13      0.54 o 
  -5   5  13      195.92      191.72      4.41 o 
  -4   5  13       14.72       17.82      1.62 o 
  -3   5  13      235.88      227.39      6.68 o 
  -2   5  13      200.13      227.56      2.72 o 
  -1   5  13      512.39      563.31      8.68 o 
   0   5  13     1899.46     1997.70     33.98 o 
   1   5  13      490.18      457.56     16.24 o 
   2   5  13       39.27       35.10      2.12 o 
   3   5  13       75.46       86.08      3.39 o 
   4   5  13      187.88      176.79      5.85 o 
   5   5  13      105.38       71.87      3.28 o 
   6   5  13       12.55       17.99      1.51 o 
   7   5  13       86.60       90.25      3.20 o 
   8   5  13      298.42      314.80     10.98 o 
  -8   6  13       13.29       13.97      1.34 o 
  -7   6  13       20.03       23.21      1.42 o 
  -6   6  13      134.73      146.04      3.39 o 
  -5   6  13       15.72       24.43      1.95 o 
  -4   6  13       10.73       12.50      0.86 o 
  -3   6  13       20.05       18.65      2.98 o 
  -2   6  13      396.10      391.59      6.69 o 
  -1   6  13       88.67       87.56      1.47 o 
   0   6  13       29.44       28.50      1.44 o 
   1   6  13       14.15       12.42      1.34 o 
   2   6  13       10.51       10.72      0.98 o 
   3   6  13      104.32       95.26      3.64 o 
   4   6  13      113.17      104.79      2.95 o 
   5   6  13       12.97        9.78      0.99 o 
   6   6  13        1.05        1.90      0.58 o 
   7   6  13        6.07        5.86      1.53 o 
  -7   7  13       15.39       15.01      1.89 o 
  -6   7  13        5.30        3.91      0.95 o 
  -5   7  13        9.96       17.68      1.24 o 
  -4   7  13        1.84        1.59      0.42 o 
  -3   7  13       57.32       68.27      2.55 o 
  -2   7  13        0.01        0.88      0.44 o 
  -1   7  13       43.25       40.53      2.38 o 
   0   7  13      126.65      136.56      5.40 o 
   1   7  13        0.98        1.01      1.00 o 
   2   7  13        1.03        1.18      0.77 o 
   3   7  13       16.36       15.57      1.19 o 
   4   7  13        4.16        6.16      1.05 o 
   5   7  13       18.29       17.94      1.43 o 
   6   7  13       21.98       28.94      3.13 o 
  -5   8  13       22.64       27.38      1.69 o 
  -4   8  13       41.71       43.33      1.69 o 
  -3   8  13        4.20        4.34      0.68 o 
  -2   8  13      178.08      186.93     13.56 o 
  -1   8  13      393.98      401.82     14.53 o 
   0   8  13        9.71        6.85      1.16 o 
   1   8  13        9.51        5.94      1.83 o 
   2   8  13        1.29        1.35      0.38 o 
   3   8  13        8.32        6.24      1.10 o 
   4   8  13       15.46       10.74      1.15 o 
   5   8  13        1.76        1.63      1.12 o 
  -3   9  13       14.44       14.98      1.65 o 
  -2   9  13        5.19        3.96      0.98 o 
  -1   9  13       37.09       38.23      2.73 o 
   0   9  13       57.75       58.51      2.32 o 
   1   9  13        0.66        2.27      1.90 o 
   2   9  13        0.52        1.72      0.72 o 
   3   9  13        0.99        0.93      0.70 o 
 -10   0  14       20.41       20.00      3.14 o 
  -8   0  14       15.16       12.27      2.84 o 
  -6   0  14      667.76      731.96     22.24 o 
  -4   0  14      119.42      111.60      3.69 o 
  -2   0  14       69.96       67.85      1.78 o 
   0   0  14      813.13      806.74     16.69 o 
   2   0  14      114.78      107.29      4.75 o 
   4   0  14      264.69      245.49      2.92 o 
   6   0  14      139.31      127.20     14.59 o 
   8   0  14        1.91        1.60      0.91 o 
 -10   1  14       13.33       12.28      1.79 o 
  -9   1  14       51.87       55.27      3.79 o 
  -8   1  14        0.12        0.89      0.83 o 
  -7   1  14      197.15      213.66      7.03 o 
  -6   1  14        1.06        1.24      0.55 o 
  -5   1  14       13.92        7.19      0.63 o 
  -4   1  14       31.80       26.60      0.71 o 
  -3   1  14       14.95        9.43      0.98 o 
  -2   1  14      132.60      123.21      3.42 o 
  -1   1  14       84.71       64.54      1.59 o 
   0   1  14        4.82        3.80      0.35 o 
   1   1  14       38.49       34.45      1.74 o 
   2   1  14       34.76       31.36      1.48 o 
   3   1  14      257.54      215.82      3.91 o 
   4   1  14      218.07      216.79      2.40 o 
   5   1  14       47.23       49.22      3.69 o 
   6   1  14       28.42       34.24      1.62 o 
   7   1  14       46.68       48.64      1.90 o 
   8   1  14       31.60       23.93      1.64 o 
   9   1  14        7.34        5.48      0.64 o 
  -9   2  14       13.19       13.74      1.06 o 
  -8   2  14       12.51        9.19      0.99 o 
  -7   2  14        0.41        1.38      1.18 o 
  -6   2  14        0.10        1.15      0.66 o 
  -4   2  14       15.45       15.45      1.20 o 
  -3   2  14       31.44       24.83      1.24 o 
  -2   2  14       54.89       32.16      3.05 o 
  -1   2  14      289.56      272.66      4.77 o 
   0   2  14        0.81        0.81      0.46 o 
   1   2  14      371.36      372.58      6.48 o 
   2   2  14       94.39       94.88      2.39 o 
   3   2  14       10.25       13.37      0.68 o 
   4   2  14      189.94      180.46      2.86 o 
   5   2  14        1.17        2.15      0.47 o 
   6   2  14      205.63      201.82      3.78 o 
   7   2  14       31.73       25.81      1.26 o 
   8   2  14       63.95       56.83      1.66 o 
   9   2  14        1.26        2.56      0.57 o 
  -9   3  14        6.41        4.68      1.35 o 
  -8   3  14      305.02      313.99      8.11 o 
  -7   3  14       17.06       13.23      1.54 o 
  -6   3  14       40.22       37.76      1.53 o 
  -5   3  14      504.56      460.29      6.63 o 
  -4   3  14      172.60      165.78      4.22 o 
  -3   3  14      187.89      196.37      3.06 o 
  -2   3  14        0.19        1.10      0.53 o 
  -1   3  14      535.84      527.15     13.08 o 
   0   3  14       89.31       73.85      2.73 o 
   1   3  14      292.64      291.52      7.21 o 
   2   3  14        9.68        5.42      0.80 o 
   3   3  14      143.57      116.57      3.53 o 
   4   3  14      257.82      287.05      6.75 o 
   5   3  14     1441.24     1489.92     42.81 o 
   6   3  14       45.74       43.33      2.44 o 
   7   3  14       11.49        5.98      0.76 o 
   8   3  14      136.47      162.64      4.44 o 
   9   3  14        5.68        7.63      1.07 o 
  -9   4  14      413.69      476.88     23.45 o 
  -8   4  14       17.02       11.29      1.29 o 
  -7   4  14      106.52      113.73      2.93 o 
  -6   4  14       22.21       21.53      2.80 o 
  -5   4  14       69.86       80.17      3.71 o 
  -4   4  14     1140.79     1105.57     21.46 o 
  -3   4  14      196.87      214.19     11.34 o 
  -2   4  14        4.72        4.42      0.76 o 
  -1   4  14      294.01      320.99      3.88 o 
   0   4  14      447.12      439.14      5.71 o 
   1   4  14       41.91       34.69      1.05 o 
   2   4  14        0.92        1.68      0.36 o 
   3   4  14       14.72       11.78      0.85 o 
   4   4  14       45.81       44.06      1.95 o 
   5   4  14      237.72      238.11      4.86 o 
   6   4  14      328.16      338.65      6.43 o 
   7   4  14       11.34        8.41      1.45 o 
   8   4  14        5.33        6.76      1.29 o 
  -8   5  14      109.77      123.76      4.61 o 
  -7   5  14        2.51        2.61      0.89 o 
  -6   5  14       14.00       12.40      1.39 o 
  -5   5  14        2.89        1.53      0.57 o 
  -4   5  14      209.71      195.92      4.21 o 
  -3   5  14        0.08        0.95      0.58 o 
  -2   5  14      141.53      155.25      5.04 o 
  -1   5  14        2.99        0.42      1.04 o 
   0   5  14        5.49        3.65      1.27 o 
   1   5  14      595.18      588.78      8.79 o 
   2   5  14       63.97       55.13      1.87 o 
   3   5  14        5.22        2.52      0.38 o 
   4   5  14       39.89       26.75      2.22 o 
   5   5  14      119.83      113.57      2.60 o 
   6   5  14        3.85        4.11      0.72 o 
   7   5  14        0.62        1.45      0.52 o 
   8   5  14        9.08       10.66      1.58 o 
  -7   6  14        6.46        6.68      1.11 o 
  -6   6  14        0.19        1.13      0.55 o 
  -5   6  14       11.85       14.43      1.10 o 
  -4   6  14        0.62        3.28      0.81 o 
  -3   6  14      135.47      129.68      7.23 o 
  -2   6  14       71.14       75.93      2.87 o 
  -1   6  14      178.88      181.82      5.43 o 
   0   6  14        5.05        2.54      0.45 o 
   1   6  14       38.23       40.93      1.65 o 
   2   6  14       65.64       64.49      2.28 o 
   3   6  14       10.95        8.15      1.21 o 
   4   6  14        8.98        6.55      0.79 o 
   5   6  14       12.96       18.77      1.57 o 
   6   6  14       28.97       28.45      2.57 o 
   7   6  14        6.27       10.98      1.14 o 
  -6   7  14       37.28       42.83      2.41 o 
  -5   7  14       25.25       23.86      1.64 o 
  -4   7  14        0.29        1.16      0.54 o 
  -3   7  14       32.76       37.84      1.75 o 
  -2   7  14       98.50       93.55      5.28 o 
  -1   7  14        9.89        8.22      0.91 o 
   0   7  14       13.76       11.23      1.16 o 
   1   7  14      140.80      146.59      3.49 o 
   2   7  14       57.41       61.78      3.94 o 
   3   7  14       90.94       95.00      3.00 o 
   4   7  14       32.76       31.16      2.14 o 
   5   7  14       10.24        5.24      0.71 o 
   6   7  14       23.68       20.52      2.27 o 
  -5   8  14       10.56        9.17      1.11 o 
  -4   8  14      113.15      120.01      4.10 o 
  -3   8  14        2.93        1.52      0.87 o 
  -2   8  14       17.05       12.72      5.89 o 
  -1   8  14       71.39       66.49      5.64 o 
   0   8  14       11.38        7.93      1.47 o 
   1   8  14        3.42        4.63      1.78 o 
   2   8  14        2.40        4.46      1.69 o 
   3   8  14        0.04        1.78      0.51 o 
   4   8  14        1.43        1.80      0.48 o 
   5   8  14        0.11        1.55      0.59 o 
  -3   9  14      126.46      160.94      7.33 o 
  -2   9  14        2.68        2.70      0.83 o 
  -1   9  14       12.56        8.89      1.97 o 
   0   9  14        1.53        2.74      1.03 o 
   1   9  14        0.85        1.37      0.71 o 
   2   9  14        8.50       13.46      2.39 o 
  -9   0  15       43.44       39.51      3.02 o 
  -7   0  15       18.83       15.23      1.81 o 
  -5   0  15      116.19      110.49     11.57 o 
  -3   0  15      143.21      162.10      3.69 o 
  -1   0  15      284.65      279.36      8.65 o 
   1   0  15       14.18       10.90      0.91 o 
   3   0  15        2.05        2.21      0.83 o 
   5   0  15       98.56       94.23      8.49 o 
   7   0  15       59.57       62.11      2.72 o 
   9   0  15       24.48       28.84      2.54 o 
  -9   1  15       18.04       13.12      1.55 o 
  -8   1  15       58.16       49.58      4.78 o 
  -7   1  15        1.43        1.58      0.39 o 
  -6   1  15        9.24       11.27      1.00 o 
  -5   1  15        6.17        3.90      0.65 o 
  -4   1  15       29.49       30.84      1.15 o 
  -3   1  15        0.00        0.99      0.76 o 
  -2   1  15      292.75      257.43      5.47 o 
  -1   1  15        0.72        0.38      0.21 o 
   0   1  15        0.86        1.25      0.59 o 
   1   1  15       88.40       85.47      1.67 o 
   2   1  15      158.29      171.12      5.55 o 
   3   1  15       26.02       32.20      2.01 o 
   4   1  15      101.14      102.67      2.60 o 
   5   1  15       35.45       24.24      1.93 o 
   6   1  15       19.37       17.44      1.20 o 
   7   1  15        0.07        2.49      0.78 o 
   8   1  15        3.43        4.28      0.74 o 
   9   1  15       18.74       13.97      1.63 o 
  -9   2  15      177.26      194.77      6.74 o 
  -8   2  15       59.71       70.41      2.62 o 
  -7   2  15       59.87       61.40      5.29 o 
  -6   2  15       91.43       72.37      4.26 o 
  -5   2  15       24.16       15.24      1.03 o 
  -4   2  15       59.03       52.52      1.70 o 
  -3   2  15      171.02      163.62      4.82 o 
  -2   2  15      608.24      606.52     19.89 o 
  -1   2  15      114.68      102.38      4.41 o 
   0   2  15       81.11       72.62      1.41 o 
   1   2  15       34.45       27.94      0.74 o 
   2   2  15        8.36        6.59      0.60 o 
   3   2  15       21.61       25.68      0.98 o 
   4   2  15      100.73      107.53      3.04 o 
   5   2  15       76.42       74.39      3.88 o 
   6   2  15      575.21      562.23     10.81 o 
   7   2  15        6.51        6.73      0.61 o 
   8   2  15       62.36       68.22      3.87 o 
   9   2  15        3.31        3.04      0.55 o 
  -9   3  15       20.75       13.71      2.64 o 
  -8   3  15      163.84      168.62      5.59 o 
  -7   3  15       86.10       95.16      3.16 o 
  -6   3  15      122.41      126.02      3.09 o 
  -5   3  15       35.20       29.34      1.39 o 
  -4   3  15       27.22       17.01      2.38 o 
  -3   3  15      265.54      272.73      5.36 o 
  -2   3  15      129.46      127.96      5.55 o 
  -1   3  15     1179.11     1252.02     33.40 o 
   0   3  15     3131.91     3395.11     48.38 o 
   1   3  15       63.85       56.66      2.26 o 
   2   3  15        1.30        1.01      0.30 o 
   3   3  15      141.43      113.42      6.01 o 
   4   3  15      365.38      299.99      7.68 o 
   5   3  15       34.27       43.00      2.52 o 
   6   3  15       27.61       21.33      1.21 o 
   7   3  15        5.47        4.69      0.72 o 
   8   3  15       67.72       73.34      3.07 o 
   9   3  15       19.04       18.41      4.07 o 
  -8   4  15       75.21       84.65      3.41 o 
  -7   4  15        7.67        5.08      0.95 o 
  -6   4  15        6.29        3.99      0.65 o 
  -5   4  15       53.71       42.56      1.94 o 
  -4   4  15        6.54        1.06      0.61 o 
  -3   4  15       20.06       13.39      1.78 o 
  -2   4  15        2.78        0.97      0.49 o 
  -1   4  15      496.63      516.85      8.66 o 
   0   4  15      560.73      551.93      9.28 o 
   1   4  15      379.08      383.26      4.14 o 
   2   4  15        0.87        0.38      0.40 o 
   3   4  15       24.44       20.55      1.68 o 
   4   4  15       35.74       26.05      1.55 o 
   5   4  15      116.24      111.99      3.92 o 
   6   4  15        6.23        3.50      0.64 o 
   7   4  15      133.75      136.03      3.72 o 
   8   4  15        3.15        3.53      0.84 o 
  -8   5  15        4.44        3.70      2.85 o 
  -7   5  15       13.07       14.37      1.02 o 
  -6   5  15        1.57        1.25      0.43 o 
  -5   5  15       57.78       52.04      1.91 o 
  -4   5  15       85.88       90.86      2.33 o 
  -3   5  15       19.45       18.89      1.32 o 
  -2   5  15       19.63       19.96      4.05 o 
  -1   5  15       12.76       15.51      1.62 o 
   0   5  15       96.19       95.73      2.29 o 
   1   5  15       42.33       30.44      3.39 o 
   2   5  15       67.20       67.38      4.27 o 
   3   5  15      103.05       96.82      2.98 o 
   4   5  15      195.16      209.82      5.72 o 
   5   5  15      126.35      134.77      3.73 o 
   6   5  15       83.02       83.21      3.43 o 
   7   5  15      139.43      165.93      4.94 o 
  -7   6  15       55.54       66.98      2.35 o 
  -6   6  15       66.02       73.26      2.67 o 
  -5   6  15       23.34       24.40      1.75 o 
  -4   6  15        0.78        0.77      0.46 o 
  -3   6  15        7.72        5.38      0.74 o 
  -2   6  15      107.68      106.02      2.65 o 
  -1   6  15        8.11        8.57      2.89 o 
   0   6  15       20.76       24.70      1.65 o 
   1   6  15        6.46        3.89      0.52 o 
   2   6  15       18.84       15.92      0.91 o 
   3   6  15       31.14       35.10      1.75 o 
   4   6  15       54.32       42.69      2.23 o 
   5   6  15        1.60        0.60      0.29 o 
   6   6  15        6.07        4.24      1.29 o 
   7   6  15       21.72       15.46      2.25 o 
  -6   7  15       38.06       37.91      1.63 o 
  -5   7  15        0.00        0.71      0.41 o 
  -4   7  15       23.52       24.19      1.70 o 
  -3   7  15       66.24       71.19      2.36 o 
  -2   7  15       36.58       36.94      1.86 o 
  -1   7  15        0.70        1.67      0.43 o 
   0   7  15        0.78        1.42      0.58 o 
   1   7  15        0.01        1.05      0.59 o 
   2   7  15        5.53        4.88      0.80 o 
   3   7  15        0.01        1.10      0.48 o 
   4   7  15        5.04        3.42      0.92 o 
   5   7  15        0.00        0.42      0.74 o 
   6   7  15       18.88       16.19      2.35 o 
  -4   8  15        8.58        8.01      1.58 o 
  -3   8  15       92.34      104.40      5.24 o 
  -2   8  15        2.09        1.58      1.20 o 
  -1   8  15        0.03        1.06      0.67 o 
   0   8  15        8.31        7.22      3.90 o 
   1   8  15        4.47        5.99      2.27 o 
   2   8  15        8.16        5.36      1.55 o 
   3   8  15       13.78       13.77      1.42 o 
   4   8  15        1.42        1.39      0.63 o 
  -1   9  15       10.34       12.28      1.30 o 
   0   9  15       10.00        6.74      1.34 o 
   1   9  15       28.59       34.60      2.12 o 
  -8   0  16       91.12      107.12      5.86 o 
  -6   0  16        0.47        1.38      0.47 o 
  -4   0  16       40.04       40.58      2.52 o 
  -2   0  16        9.98       13.95      1.15 o 
   0   0  16       69.71       63.62      1.58 o 
   2   0  16     1226.02     1096.29     52.18 o 
   4   0  16      323.89      336.92      5.89 o 
   6   0  16       43.35       47.53      2.17 o 
   8   0  16      155.81      157.57      7.20 o 
  -9   1  16        2.73        4.91      1.37 o 
  -8   1  16        0.26        1.42      0.45 o 
  -7   1  16       16.66       16.56      1.41 o 
  -6   1  16       20.27       16.71      2.03 o 
  -5   1  16       20.82       11.72      0.80 o 
  -4   1  16       69.39       61.66      2.03 o 
  -3   1  16       23.98       20.99      0.95 o 
  -2   1  16       55.13       44.99      2.08 o 
   0   1  16        2.50        1.31      0.45 o 
   1   1  16       61.73       63.22      1.67 o 
   2   1  16      181.33      158.56      2.57 o 
   3   1  16      983.44      890.25     16.99 o 
   4   1  16       64.54       63.92      1.84 o 
   5   1  16      118.16      119.02      4.69 o 
   6   1  16       40.44       37.03      1.86 o 
   7   1  16       32.53       37.15      2.40 o 
   8   1  16       21.53       23.54      1.41 o 
   9   1  16       10.71       11.68      1.06 o 
  -9   2  16       46.64       46.22      3.89 o 
  -8   2  16       11.25       10.36      1.99 o 
  -7   2  16        9.44        4.98      1.48 o 
  -6   2  16       89.68       69.78      2.01 o 
  -5   2  16       60.06       47.28      2.06 o 
  -4   2  16       13.06        8.39      1.04 o 
  -3   2  16       27.47       22.85      0.96 o 
  -2   2  16      267.12      235.41     10.40 o 
  -1   2  16      641.48      688.87     18.40 o 
   0   2  16        5.29        1.83      0.42 o 
   1   2  16        4.52        3.08      0.43 o 
   2   2  16      257.26      239.26      7.28 o 
   3   2  16       51.31       38.02      1.20 o 
   4   2  16       46.54       49.48      2.68 o 
   5   2  16       14.22       10.61      0.88 o 
   6   2  16       78.90       72.26      2.06 o 
   7   2  16        0.29        2.43      0.40 o 
   8   2  16       10.69        9.61      1.08 o 
  -8   3  16       49.96       45.95      2.82 o 
  -7   3  16       94.42       99.20      4.52 o 
  -6   3  16       95.70       87.74      5.00 o 
  -5   3  16       21.75       16.19      2.32 o 
  -4   3  16       11.56       11.29      1.61 o 
  -3   3  16        4.61        3.82      1.38 o 
  -2   3  16        3.91        2.90      0.54 o 
  -1   3  16      282.03      275.95      6.78 o 
   0   3  16      306.93      282.60      8.43 o 
   1   3  16      172.61      171.70      3.05 o 
   2   3  16      262.46      251.44      2.59 o 
   3   3  16       20.68       20.97      1.86 o 
   4   3  16      686.10      631.03     12.76 o 
   5   3  16       21.64       16.79      0.94 o 
   6   3  16        5.99        4.61      0.52 o 
   7   3  16        2.86        2.52      0.60 o 
   8   3  16       96.88       98.90      4.69 o 
  -8   4  16        2.25        4.29      0.84 o 
  -7   4  16        0.18        1.29      0.78 o 
  -6   4  16       38.99       44.51      2.03 o 
  -5   4  16        0.00        2.49      0.62 o 
  -4   4  16       12.61        8.03      0.72 o 
  -3   4  16      177.79      189.53      6.66 o 
  -2   4  16      155.72      154.08      7.94 o 
  -1   4  16       76.17       72.98      2.65 o 
   0   4  16       20.77       21.44      1.78 o 
   1   4  16        7.33        4.84      1.00 o 
   2   4  16        0.71        1.55      0.36 o 
   3   4  16      182.93      173.34      2.93 o 
   4   4  16        2.30        2.18      0.38 o 
   5   4  16       98.02      106.49      2.66 o 
   6   4  16       20.77       21.45      1.65 o 
   7   4  16        5.47        5.78      1.12 o 
   8   4  16        9.42       11.67      1.53 o 
  -7   5  16        0.23        1.71      0.58 o 
  -6   5  16       30.17       28.16      1.64 o 
  -5   5  16        1.27        2.53      0.57 o 
  -4   5  16       46.67       51.27      2.00 o 
  -3   5  16      211.65      219.77      5.06 o 
  -2   5  16      340.80      342.79      7.13 o 
  -1   5  16       22.59       26.67      1.76 o 
   0   5  16       12.29       13.57      1.57 o 
   1   5  16        8.38        8.88      0.97 o 
   2   5  16       19.38       17.58      1.09 o 
   3   5  16        3.09        2.76      0.42 o 
   4   5  16       35.66       32.21      3.74 o 
   5   5  16      301.35      280.78      6.82 o 
   6   5  16       76.11       78.43      4.48 o 
   7   5  16        4.28        3.83      1.82 o 
  -7   6  16        9.64        7.40      1.63 o 
  -6   6  16       27.87       37.68      2.19 o 
  -5   6  16       93.95       92.02      2.94 o 
  -4   6  16        0.38        2.05      0.52 o 
  -3   6  16      230.52      261.34      6.01 o 
  -2   6  16        4.41        4.16      0.80 o 
  -1   6  16        0.05        1.44      0.53 o 
   0   6  16       43.29       44.43      1.80 o 
   1   6  16       19.58       14.56      0.96 o 
   2   6  16        5.69        4.99      0.56 o 
   3   6  16        0.03        0.82      0.30 o 
   4   6  16       30.33       25.97      3.06 o 
   5   6  16       43.92       42.01      2.15 o 
   6   6  16        0.14        1.30      0.47 o 
  -5   7  16        0.21        1.58      0.47 o 
  -4   7  16       25.08       20.78      1.27 o 
  -3   7  16       65.48       81.90      2.70 o 
  -2   7  16       56.45       64.58      1.73 o 
  -1   7  16        0.65        1.87      0.48 o 
   0   7  16       96.75       94.52      2.95 o 
   1   7  16        1.40        3.05      0.89 o 
   2   7  16        5.95        2.39      0.90 o 
   3   7  16        0.34        2.51      0.70 o 
   4   7  16       65.05       75.63      3.52 o 
   5   7  16       17.24       18.78      1.90 o 
  -4   8  16      175.11      218.09      9.85 o 
  -3   8  16        0.70        1.00      0.58 o 
  -2   8  16       84.88      107.92      5.39 o 
  -1   8  16        8.38        6.83      2.16 o 
   0   8  16        0.00        0.64      0.57 o 
   1   8  16       57.26       64.79      6.29 o 
   2   8  16       33.50       35.49      2.59 o 
   3   8  16       26.42       21.84      2.50 o 
  -9   0  17        8.80        9.90      2.33 o 
  -7   0  17        4.38        3.20      1.19 o 
  -5   0  17      136.43      135.09      3.64 o 
  -3   0  17        4.27        4.70      1.42 o 
  -1   0  17       97.57      113.19      4.73 o 
   1   0  17      181.19      178.92      2.24 o 
   3   0  17        4.04        4.23      1.07 o 
   5   0  17       80.91       74.26      3.51 o 
   7   0  17        0.44        1.99      0.55 o 
  -9   1  17       29.70       27.35      1.73 o 
  -8   1  17       87.99       90.71      4.46 o 
  -7   1  17       13.27       10.60      1.14 o 
  -6   1  17       52.38       59.40      3.42 o 
  -5   1  17        0.08        0.77      0.39 o 
  -4   1  17       38.52       32.58      2.15 o 
  -3   1  17       45.14       35.02      1.89 o 
  -2   1  17        4.57        3.61      0.84 o 
  -1   1  17     1008.86     1008.84     11.65 o 
   0   1  17      226.68      245.21      3.68 o 
   1   1  17      192.68      163.34      4.57 o 
   2   1  17      205.08      203.69      2.49 o 
   3   1  17      110.01       88.72      2.93 o 
   4   1  17        0.03        1.91      0.74 o 
   5   1  17       14.56       13.95      0.97 o 
   6   1  17        5.38        5.75      0.67 o 
   7   1  17       44.74       51.28      2.94 o 
   8   1  17       60.60       73.28      2.55 o 
  -8   2  17        8.75        3.65      0.85 o 
  -7   2  17       31.75       32.02      2.24 o 
  -6   2  17        2.65        1.34      0.50 o 
  -5   2  17      112.82       98.62      4.99 o 
  -4   2  17      486.15      490.77     17.93 o 
  -3   2  17       90.54       98.38      2.78 o 
  -2   2  17       89.56       81.29      5.13 o 
  -1   2  17      989.61     1049.30     31.73 o 
   0   2  17     1227.25     1279.91      9.83 o 
   1   2  17       53.72       53.80      1.93 o 
   2   2  17        8.72        3.33      0.75 o 
   3   2  17      194.45      144.85      3.97 o 
   4   2  17       18.65       18.35      1.56 o 
   5   2  17        4.15        3.62      0.51 o 
   6   2  17       57.69       57.78      2.54 o 
   7   2  17       98.79      108.46      3.23 o 
   8   2  17       15.24       17.36      1.13 o 
  -8   3  17        6.87        7.84      1.55 o 
  -7   3  17        2.95        3.29      0.76 o 
  -6   3  17        8.19        8.12      0.76 o 
  -5   3  17       11.57        6.31      0.90 o 
  -4   3  17       17.53       17.36      2.97 o 
  -3   3  17        0.54        2.95      0.72 o 
  -2   3  17       41.42       40.99      2.54 o 
  -1   3  17        8.08        7.50      2.29 o 
   0   3  17        0.78        0.84      0.26 o 
   1   3  17       34.12       31.55      1.50 o 
   2   3  17       33.63       27.86      1.54 o 
   3   3  17       13.35       13.05      0.68 o 
   4   3  17      143.20      128.47      4.11 o 
   5   3  17       52.39       56.85      2.15 o 
   6   3  17       90.58       92.32      3.61 o 
   7   3  17       40.17       36.60      1.63 o 
   8   3  17       79.42      106.11      3.53 o 
  -8   4  17       10.97       16.26      1.38 o 
  -7   4  17        1.34        2.53      0.81 o 
  -6   4  17        6.57        4.21      0.77 o 
  -5   4  17        5.10        4.70      0.84 o 
  -4   4  17        8.75        9.40      1.47 o 
  -3   4  17       12.49       10.29      1.38 o 
  -2   4  17        1.47        1.44      0.66 o 
  -1   4  17      187.51      209.52      3.79 o 
   0   4  17      326.89      338.54      5.86 o 
   1   4  17      200.98      197.36      4.20 o 
   2   4  17        1.78        1.31      0.31 o 
   3   4  17        5.85        6.49      0.78 o 
   4   4  17        0.16        1.76      0.44 o 
   5   4  17       37.92       45.38      1.87 o 
   6   4  17      107.25       98.54      2.86 o 
   7   4  17        1.18        2.02      1.20 o 
  -7   5  17       24.49       27.20      3.54 o 
  -6   5  17       44.17       54.39      2.08 o 
  -5   5  17       25.43       25.63      1.84 o 
  -4   5  17       41.50       41.80      1.92 o 
  -3   5  17       65.98       61.48      2.14 o 
  -2   5  17        0.27        0.84      0.62 o 
  -1   5  17        9.67        9.99      1.06 o 
   0   5  17      212.74      231.73      5.32 o 
   1   5  17       76.71       79.20      2.53 o 
   2   5  17      114.73      118.96      4.45 o 
   3   5  17        1.11        2.86      0.55 o 
   4   5  17      229.05      238.77      4.73 o 
   5   5  17       97.01       92.47      3.93 o 
   6   5  17        9.45       12.78      2.63 o 
   7   5  17       11.75       11.27      1.40 o 
  -6   6  17       26.00       34.98      2.61 o 
  -5   6  17        0.89        1.46      0.50 o 
  -4   6  17       50.82       47.41      2.32 o 
  -3   6  17       17.56       14.31      2.62 o 
  -2   6  17        2.84        4.17      0.74 o 
  -1   6  17       54.05       55.00      2.42 o 
   0   6  17       20.65       26.01      1.32 o 
   1   6  17        0.40        2.13      0.43 o 
   2   6  17       27.95       29.05      2.56 o 
   3   6  17       14.37       16.77      1.66 o 
   4   6  17        0.94        2.12      0.49 o 
   5   6  17        5.25        6.91      1.28 o 
   6   6  17       37.62       51.15      2.67 o 
  -5   7  17       16.08       20.80      1.10 o 
  -4   7  17        3.10        2.55      0.70 o 
  -3   7  17        8.12       10.43      1.22 o 
  -2   7  17       59.81       72.46      2.69 o 
  -1   7  17        5.46        2.71      0.69 o 
   0   7  17       31.80       25.55      2.59 o 
   1   7  17       85.79       87.90      3.50 o 
   2   7  17        0.40        1.90      0.62 o 
   3   7  17       63.16       60.38      6.21 o 
   4   7  17       62.68       66.65      6.71 o 
  -3   8  17        1.26        2.31      0.90 o 
  -2   8  17       49.26       71.70      8.32 o 
  -1   8  17       25.46       30.12      4.33 o 
   0   8  17        0.11        1.84      0.59 o 
   1   8  17        8.34        4.13      1.22 o 
   2   8  17       21.96       32.59      4.96 o 
  -8   0  18       21.94       23.65      2.67 o 
  -6   0  18      207.27      148.95      6.34 o 
  -4   0  18        0.02        1.07      0.36 o 
  -2   0  18     4493.26     4228.90    525.00 o 
   0   0  18       66.20       58.91      3.85 o 
   2   0  18      440.43      374.73     11.11 o 
   4   0  18       72.18       70.03      3.37 o 
   6   0  18       66.88       62.98      4.04 o 
   8   0  18      222.51      260.65     10.57 o 
  -8   1  18        1.13        2.11      0.79 o 
  -7   1  18       63.67       83.52      8.24 o 
  -6   1  18       59.66       62.15      5.94 o 
  -5   1  18       11.94       10.77      2.43 o 
  -4   1  18       28.15       26.28      2.08 o 
  -3   1  18       30.24       24.06      1.42 o 
  -2   1  18       55.49       43.83      1.63 o 
  -1   1  18      202.05      205.96      3.74 o 
   0   1  18      201.63      197.27      7.00 o 
   1   1  18      254.48      252.90      2.91 o 
   2   1  18       27.65       24.16      2.25 o 
   3   1  18       25.59       32.33      1.90 o 
   4   1  18      348.16      309.04      8.90 o 
   5   1  18       16.59       17.65      1.31 o 
   6   1  18        3.59        3.46      0.47 o 
   7   1  18       46.36       47.97      2.03 o 
   8   1  18       37.70       44.80      1.83 o 
  -8   2  18      128.15      158.53      6.30 o 
  -7   2  18        0.74        0.99      0.23 o 
  -6   2  18       77.99       76.88      3.66 o 
  -5   2  18       14.54       19.27      1.17 o 
  -4   2  18        0.24        0.78      0.42 o 
  -3   2  18        0.87        1.16      0.48 o 
  -2   2  18       17.62       17.92      1.46 o 
  -1   2  18      376.10      325.54      5.69 o 
   0   2  18       81.05       99.84      2.90 o 
   1   2  18      180.46      186.38      2.98 o 
   2   2  18      249.60      217.12      3.33 o 
   3   2  18      196.58      181.17      6.64 o 
   4   2  18       28.38       27.43      1.34 o 
   5   2  18        0.38        1.29      0.48 o 
   6   2  18        4.79        3.75      0.59 o 
   7   2  18        7.34        8.22      0.97 o 
   8   2  18        1.15        1.19      0.71 o 
  -8   3  18        8.54        7.33      1.19 o 
  -7   3  18       34.14       36.60      2.75 o 
  -6   3  18        1.39        1.67      0.43 o 
  -5   3  18        1.04        1.30      0.52 o 
  -4   3  18       35.02       41.42      5.51 o 
  -3   3  18       44.74       42.59      2.07 o 
  -2   3  18      106.71       97.20      3.01 o 
  -1   3  18      101.01      102.48      2.09 o 
   0   3  18        0.34        2.59      0.63 o 
   1   3  18       35.61       36.26      1.46 o 
   2   3  18        0.28        1.16      0.33 o 
   3   3  18        0.12        1.19      0.50 o 
   4   3  18        0.78        1.90      0.43 o 
   5   3  18       33.39       22.13      1.43 o 
   6   3  18       13.68       12.94      1.34 o 
   7   3  18        1.99        1.62      0.43 o 
  -7   4  18        0.47        1.84      0.46 o 
  -6   4  18       30.31       29.74      2.00 o 
  -5   4  18        0.42        1.47      0.76 o 
  -4   4  18        5.55        4.24      0.73 o 
  -3   4  18       16.57       20.25      3.31 o 
  -2   4  18       55.51       46.29      2.23 o 
  -1   4  18        2.25        1.40      0.50 o 
   0   4  18       14.25       10.91      1.56 o 
   1   4  18        2.29        1.08      1.04 o 
   2   4  18       33.38       27.43      1.24 o 
   3   4  18       11.18       15.12      0.85 o 
   4   4  18        8.90        6.26      0.52 o 
   5   4  18      116.04      111.64      2.45 o 
   6   4  18       63.85       57.45      2.40 o 
   7   4  18       16.99       24.31      2.13 o 
  -6   5  18       12.14       10.73      2.69 o 
  -5   5  18        4.65        4.00      0.72 o 
  -4   5  18       17.91       13.50      1.13 o 
  -3   5  18       29.59       35.53      1.69 o 
  -2   5  18       24.24       25.30      1.14 o 
  -1   5  18        9.49       16.92      1.80 o 
   0   5  18      153.20      160.05      6.98 o 
   1   5  18        0.81        1.55      1.14 o 
   2   5  18        0.89        1.36      0.46 o 
   3   5  18       40.11       49.19      2.02 o 
   4   5  18       63.72       74.83      2.68 o 
   5   5  18       40.40       39.64      2.15 o 
   6   5  18        5.29        3.36      1.02 o 
  -5   6  18        2.18        2.65      0.58 o 
  -4   6  18       64.53       55.39      2.11 o 
  -3   6  18        1.93        3.67      0.79 o 
  -2   6  18        6.04        3.43      0.60 o 
  -1   6  18        0.18        1.46      1.12 o 
   0   6  18        6.83        6.45      0.99 o 
   1   6  18       41.30       45.02      2.83 o 
   2   6  18        0.06        2.13      0.78 o 
   3   6  18        1.03        0.35      0.46 o 
   4   6  18        7.31        8.67      1.77 o 
   5   6  18       12.40        8.50      1.59 o 
  -4   7  18        4.36        6.47      1.94 o 
  -3   7  18        0.00        1.70      1.49 o 
  -2   7  18        4.65        3.57      0.74 o 
  -1   7  18       23.68       25.36      1.91 o 
   0   7  18       27.42       24.54      4.58 o 
   1   7  18        0.06        1.30      0.70 o 
   2   7  18        2.85        4.49      1.41 o 
   3   7  18       30.08       34.72      6.70 o 
   4   7  18       42.73       43.58      2.95 o 
  -1   8  18        3.03        6.31      1.14 o 
   0   8  18       18.91       16.67      1.24 o 
  -7   0  19       30.65       34.54      2.77 o 
  -5   0  19      262.41      243.96      9.54 o 
  -3   0  19        6.97        7.45      0.74 o 
  -1   0  19     2096.40     2409.56    475.92 o 
   1   0  19      204.42      194.82      7.98 o 
   3   0  19      455.24      406.86     10.22 o 
   5   0  19      112.16      117.32      4.05 o 
   7   0  19       63.29       65.83      6.45 o 
  -8   1  19       11.10        8.63      3.79 o 
  -7   1  19        3.82        3.83      1.03 o 
  -6   1  19       21.37       20.24      1.90 o 
  -5   1  19        0.98        1.21      0.69 o 
  -4   1  19       88.19       82.87      3.76 o 
  -3   1  19       58.52       52.46      1.94 o 
  -2   1  19      234.45      216.01      6.76 o 
  -1   1  19      628.39      613.32      9.42 o 
   0   1  19      177.70      174.13      4.74 o 
   1   1  19        2.59        5.59      0.63 o 
   2   1  19      380.07      330.61      5.90 o 
   3   1  19      143.72      122.41      3.00 o 
   4   1  19      254.54      227.86      5.93 o 
   5   1  19        0.43        1.97      0.44 o 
   6   1  19        0.00        1.06      0.31 o 
   7   1  19      165.08      191.64      5.25 o 
  -7   2  19       18.25       20.28      3.62 o 
  -6   2  19        9.67        6.38      1.33 o 
  -5   2  19        2.44        4.66      3.63 o 
  -4   2  19        0.02        1.36      0.49 o 
  -3   2  19        0.00        2.93      0.72 o 
  -2   2  19       92.07       98.69      3.45 o 
  -1   2  19        1.49        1.96      0.81 o 
   0   2  19      136.76      136.54      2.18 o 
   1   2  19        6.68        3.67      0.70 o 
   2   2  19        4.15        2.53      0.87 o 
   3   2  19       27.67       25.94      1.20 o 
   4   2  19        4.87        2.39      0.46 o 
   5   2  19        0.03        1.47      0.55 o 
   6   2  19        0.04        1.05      0.39 o 
   7   2  19       10.50       12.36      1.10 o 
  -7   3  19        3.05        2.38      1.38 o 
  -6   3  19        4.82        3.57      0.64 o 
  -5   3  19        1.70        2.45      1.79 o 
  -4   3  19        8.14        9.14      1.43 o 
  -3   3  19       18.88       16.31      3.13 o 
  -2   3  19       12.74       10.22      1.58 o 
  -1   3  19       91.19       99.43      3.65 o 
   0   3  19        1.14        2.20      0.66 o 
   1   3  19       13.44        7.76      1.55 o 
   2   3  19       20.70       19.33      0.94 o 
   3   3  19        5.36        5.47      0.98 o 
   4   3  19       47.10       48.54      1.96 o 
   5   3  19        0.03        1.93      0.39 o 
   6   3  19       22.42       18.98      1.06 o 
   7   3  19        0.02        1.23      0.33 o 
  -7   4  19       20.91       21.40      1.11 o 
  -6   4  19       52.61       72.36      5.88 o 
  -5   4  19       11.39        7.20      1.30 o 
  -4   4  19       39.35       50.94      1.51 o 
  -3   4  19        6.84        5.69      0.61 o 
  -2   4  19       22.84       25.30      1.16 o 
  -1   4  19        0.32        2.95      0.68 o 
   0   4  19       35.51       28.42      1.76 o 
   1   4  19       39.43       34.02      1.53 o 
   2   4  19        0.01        0.44      0.69 o 
   3   4  19        8.54        9.66      0.70 o 
   4   4  19       14.96       15.30      1.04 o 
   5   4  19        1.62        2.68      0.35 o 
   6   4  19        0.78        3.95      0.83 o 
  -6   5  19        0.84        0.98      0.37 o 
  -5   5  19        0.37        1.69      0.59 o 
  -4   5  19       32.52       38.40      2.78 o 
  -3   5  19       29.83       38.66      2.84 o 
  -2   5  19       98.97      110.19      4.95 o 
  -1   5  19        8.50        5.10      0.61 o 
   0   5  19        1.60        2.01      0.45 o 
   1   5  19      141.70      148.80      3.58 o 
   2   5  19       30.65       32.83      2.28 o 
   3   5  19       47.93       48.98      2.32 o 
   4   5  19        6.96        8.24      1.54 o 
   5   5  19       52.79       44.75      1.76 o 
  -5   6  19       38.74       51.65      2.18 o 
  -4   6  19        8.90        9.36      1.49 o 
  -3   6  19      134.85      161.12      5.63 o 
  -2   6  19       35.50       39.37      2.17 o 
  -1   6  19       14.50       17.59      1.87 o 
   0   6  19       24.24       28.78      1.66 o 
   1   6  19      127.10      137.72      5.19 o 
   2   6  19        1.14        2.21      0.85 o 
   3   6  19       37.70       47.89      2.57 o 
   4   6  19       65.75       71.96      3.95 o 
  -3   7  19       32.41       28.27      2.58 o 
  -2   7  19       98.77      108.78      7.88 o 
  -1   7  19       46.81       62.20      2.51 o 
   0   7  19       55.65       59.67      2.44 o 
   1   7  19        8.19        8.08      1.59 o 
   2   7  19       13.32       14.16      1.69 o 
  -6   0  20      178.57      177.85      9.33 o 
  -4   0  20        7.92        3.61      1.12 o 
  -2   0  20      114.67      127.00      3.81 o 
   0   0  20      206.88      207.42     15.91 o 
   2   0  20       27.73       22.53      1.94 o 
   4   0  20        6.52        5.89      1.07 o 
   6   0  20        0.73        2.50      0.69 o 
  -7   1  20       71.42       94.89      3.58 o 
  -6   1  20       35.87       43.68      2.99 o 
  -5   1  20        2.04        1.88      0.70 o 
  -4   1  20        0.00        1.26      0.53 o 
  -3   1  20       23.97       18.20      1.22 o 
  -2   1  20       10.54       10.84      1.73 o 
  -1   1  20       24.30       22.23      3.23 o 
   0   1  20        0.00        1.76      0.33 o 
   1   1  20       46.79       46.07      1.49 o 
   2   1  20        8.64        9.27      0.69 o 
   3   1  20      113.14      106.31      2.30 o 
   4   1  20       75.23       67.98      4.51 o 
   5   1  20        4.24        3.11      0.65 o 
   6   1  20       30.33       33.28      1.82 o 
   7   1  20      100.75      127.95      3.69 o 
  -7   2  20        6.32        4.91      1.24 o 
  -6   2  20        1.03        1.70      0.69 o 
  -5   2  20        6.28        7.13      1.61 o 
  -4   2  20        8.34        5.91      0.79 o 
  -3   2  20       62.74       61.34      1.86 o 
  -2   2  20      697.74      700.98     25.83 o 
  -1   2  20      191.05      181.47      4.24 o 
   0   2  20       31.50       30.32      1.61 o 
   1   2  20        1.25        1.79      0.38 o 
   2   2  20       12.74        7.96      1.03 o 
   3   2  20       23.14       19.00      0.75 o 
   4   2  20        0.01        1.52      0.35 o 
   5   2  20        0.06        0.81      0.29 o 
   6   2  20        1.65        1.97      0.50 o 
   7   2  20       12.83       13.24      1.11 o 
  -7   3  20       46.81       48.05      3.12 o 
  -6   3  20        1.07        2.62      0.74 o 
  -5   3  20        0.44        1.24      0.52 o 
  -4   3  20        3.59        3.21      0.88 o 
  -3   3  20        2.03        1.64      0.56 o 
  -2   3  20       19.77       17.51      0.89 o 
  -1   3  20        0.06        1.01      0.52 o 
   0   3  20       16.35       12.67      1.22 o 
   1   3  20      283.65      279.25     10.97 o 
   2   3  20       52.97       54.83      2.01 o 
   3   3  20        0.04        1.43      0.45 o 
   4   3  20        8.46        6.35      1.28 o 
   5   3  20       27.47       30.27      1.53 o 
   6   3  20       27.69       31.56      2.45 o 
  -6   4  20       76.08       94.69      5.04 o 
  -5   4  20       41.42       43.35      2.21 o 
  -4   4  20       22.14       26.64      1.55 o 
  -3   4  20        0.00        1.89      0.54 o 
  -2   4  20       41.44       38.74      1.81 o 
  -1   4  20        5.72        4.45      1.43 o 
   0   4  20      104.94      101.47      2.60 o 
   1   4  20      107.67      126.57      3.13 o 
   2   4  20        5.37        2.58      0.48 o 
   3   4  20        0.40        0.94      1.29 o 
   4   4  20       16.08       11.99      0.74 o 
   5   4  20       13.49       11.59      1.22 o 
   6   4  20        4.14        2.38      0.60 o 
  -5   5  20       12.06        5.52      0.89 o 
  -4   5  20       48.51       61.68      2.67 o 
  -3   5  20       14.84        8.85      1.05 o 
  -2   5  20        0.04        1.63      0.49 o 
  -1   5  20       17.30       15.78      1.25 o 
   0   5  20       12.57        8.28      1.61 o 
   1   5  20        4.30        1.96      1.11 o 
   2   5  20        0.57        0.52      0.41 o 
   3   5  20        3.63        4.04      0.91 o 
   4   5  20        4.17        2.86      0.82 o 
   5   5  20        1.50        2.28      0.74 o 
  -4   6  20       46.85       58.32      4.56 o 
  -3   6  20       33.57       40.83      1.62 o 
  -2   6  20      163.56      202.97      5.51 o 
  -1   6  20        3.73        1.79      0.52 o 
   0   6  20        8.21        3.68      0.70 o 
   1   6  20        0.12        1.92      0.93 o 
   2   6  20       31.71       38.68      3.33 o 
   3   6  20       15.81       17.51      2.39 o 
  -1   7  20       37.75       45.74      5.21 o 
   0   7  20        6.53        5.82      1.16 o 
   1   7  20       10.64        8.29      1.42 o 
  -7   0  21       74.00       72.16      5.13 o 
  -5   0  21        9.89        5.29      1.36 o 
  -3   0  21       13.30        6.26      1.53 o 
  -1   0  21      320.53      313.86      8.58 o 
   1   0  21       16.40       21.27      1.45 o 
   3   0  21      219.96      196.38      5.57 o 
   5   0  21        9.53       10.93      1.87 o 
  -7   1  21        4.60        3.54      1.03 o 
  -6   1  21       26.32       29.91      2.74 o 
  -5   1  21       24.02       18.24      1.55 o 
  -4   1  21       97.16       99.98      3.14 o 
  -3   1  21      101.12       94.18      3.06 o 
  -2   1  21        0.57        1.47      0.47 o 
  -1   1  21      352.93      364.32      7.92 o 
   0   1  21       44.32       49.90      1.73 o 
   1   1  21       83.28       81.76      1.75 o 
   2   1  21        0.06        2.15      0.52 o 
   3   1  21       95.72       91.93      2.01 o 
   4   1  21       26.21       27.65      1.69 o 
   5   1  21        0.03        1.16      0.40 o 
   6   1  21       11.63        9.06      1.08 o 
  -6   2  21       44.27       46.91      2.11 o 
  -5   2  21       16.02       13.22      1.30 o 
  -4   2  21       57.44       57.24      2.53 o 
  -3   2  21       75.31       77.96      4.25 o 
  -2   2  21      533.91      507.05     13.43 o 
  -1   2  21       52.17       45.18      1.72 o 
   0   2  21        6.33        9.24      1.01 o 
   1   2  21        5.94        5.14      1.07 o 
   2   2  21       23.52       21.85      0.82 o 
   3   2  21        7.18        5.74      0.76 o 
   4   2  21       27.69       22.40      1.15 o 
   5   2  21       42.53       51.13      1.83 o 
   6   2  21       16.50       17.07      1.79 o 
  -6   3  21        4.75        2.96      0.84 o 
  -5   3  21       15.86       13.67      3.00 o 
  -4   3  21       29.30       29.23      2.10 o 
  -3   3  21        0.11        1.03      0.45 o 
  -2   3  21       37.64       36.11      1.69 o 
  -1   3  21        0.37        2.43      0.65 o 
   0   3  21        0.07        0.99      0.47 o 
   1   3  21       35.62       39.64      1.85 o 
   2   3  21       32.25       32.95      2.42 o 
   3   3  21        8.91       10.19      1.24 o 
   4   3  21       12.74       11.94      1.22 o 
   5   3  21        0.68        1.52      0.43 o 
  -5   4  21        0.63        1.42      0.44 o 
  -4   4  21       45.57       47.76      3.77 o 
  -3   4  21       12.38       15.32      3.47 o 
  -2   4  21       27.75       28.05      1.63 o 
  -1   4  21        0.91        2.39      0.74 o 
   0   4  21       10.97       12.53      1.92 o 
   1   4  21       22.53       20.07      1.49 o 
   2   4  21        4.03        4.63      0.75 o 
   3   4  21       23.38       26.92      2.28 o 
   4   4  21        4.28        6.58      1.09 o 
   5   4  21       10.48        9.30      1.35 o 
  -4   5  21       22.31       30.87      2.52 o 
  -3   5  21       12.38        7.81      1.52 o 
  -2   5  21       11.56       13.62      1.47 o 
  -1   5  21        4.17        3.74      0.73 o 
   0   5  21       17.41       22.27      1.48 o 
   1   5  21        0.04        1.68      0.59 o 
   2   5  21       27.03       35.63      2.06 o 
   3   5  21       90.46      101.02      3.68 o 
   4   5  21        6.03        7.59      2.08 o 
  -2   6  21       15.46       14.34      1.71 o 
  -1   6  21       58.29       64.57      2.27 o 
   0   6  21        3.62        2.48      0.81 o 
   1   6  21       33.55       34.26      2.35 o 
   2   6  21      129.54      170.25      8.75 o 
  -6   0  22        7.81        8.34      2.32 o 
  -4   0  22        3.95        7.04      2.09 o 
  -2   0  22       80.72       75.20      3.60 o 
   0   0  22       33.23       35.70      2.96 o 
   2   0  22       25.94       28.43      1.73 o 
   4   0  22        1.90        2.41      1.56 o 
   6   0  22        0.30        3.35      1.06 o 
  -6   1  22        0.18        1.73      0.75 o 
  -5   1  22       20.15       26.92      2.11 o 
  -4   1  22        9.72        9.30      1.56 o 
  -3   1  22        8.10        4.61      1.06 o 
  -2   1  22        5.82        1.74      0.61 o 
  -1   1  22       42.17       38.16      1.75 o 
   0   1  22       37.47       31.53      1.49 o 
   1   1  22        1.99        1.71      0.46 o 
   2   1  22       68.43       66.23      1.48 o 
   3   1  22       35.17       40.29      2.81 o 
   4   1  22       11.12        4.61      1.14 o 
   5   1  22       23.87       28.78      1.46 o 
  -6   2  22       60.86       73.44      3.69 o 
  -5   2  22       93.00      117.51      6.03 o 
  -4   2  22        6.59        6.76      1.27 o 
  -3   2  22        3.12        2.09      0.82 o 
  -2   2  22      117.76      122.48      7.01 o 
  -1   2  22      315.80      349.25      7.54 o 
   0   2  22        0.05        0.56      0.47 o 
   1   2  22       18.46       13.51      1.08 o 
   2   2  22      104.10       96.25      2.37 o 
   3   2  22       66.01       67.96      2.75 o 
   4   2  22        0.20        1.29      0.46 o 
   5   2  22       58.47       52.43      1.76 o 
  -5   3  22        0.36        1.87      0.78 o 
  -4   3  22        1.80        2.25      0.62 o 
  -3   3  22        0.43        1.72      0.63 o 
  -2   3  22       59.30       74.40      2.44 o 
  -1   3  22        1.74        3.21      0.65 o 
   0   3  22      152.11      150.85      4.71 o 
   1   3  22        4.48        6.46      0.91 o 
   2   3  22       61.98       62.98      2.56 o 
   3   3  22       52.24       60.57      2.28 o 
   4   3  22        5.54        3.58      1.18 o 
   5   3  22        1.85        2.14      0.45 o 
  -4   4  22       19.96       34.46      4.09 o 
  -3   4  22      203.02      231.92     12.84 o 
  -2   4  22       54.31       46.21      1.87 o 
  -1   4  22       14.43       12.65      2.83 o 
   0   4  22       77.34       78.31      2.82 o 
   1   4  22       13.72       23.75      1.43 o 
   2   4  22        0.00        1.61      0.65 o 
   3   4  22       23.16       24.17      1.57 o 
   4   4  22        3.53        2.51      0.50 o 
  -3   5  22       35.16       36.30      1.69 o 
  -2   5  22        9.78        9.35      1.36 o 
  -1   5  22        0.19        0.67      0.44 o 
   0   5  22       18.51       20.00      2.57 o 
   1   5  22        1.29        1.86      0.62 o 
   2   5  22       12.93       20.51      2.21 o 
   3   5  22       15.25       21.04      2.84 o 
  -5   0  23       55.04       53.97      3.55 o 
  -3   0  23        2.77        3.60      1.10 o 
  -1   0  23       52.96       48.92      2.58 o 
   1   0  23       88.97       94.31      5.21 o 
   3   0  23       75.75       71.41      3.21 o 
   5   0  23       67.22       67.06      3.23 o 
  -5   1  23        0.02        2.11      0.85 o 
  -4   1  23        0.91        1.27      0.82 o 
  -3   1  23       25.53       29.18      2.11 o 
  -2   1  23       22.44       18.05      1.50 o 
  -1   1  23       21.68       23.95      1.80 o 
   0   1  23       11.20       11.90      0.99 o 
   1   1  23       12.88       15.06      1.20 o 
   2   1  23        0.65        1.11      0.40 o 
   3   1  23        8.67        4.64      1.16 o 
   4   1  23       17.55       15.65      1.05 o 
   5   1  23        1.24        1.58      0.49 o 
  -5   2  23        3.23        3.44      0.95 o 
  -4   2  23       40.70       50.43      3.03 o 
  -3   2  23       21.07       33.57      2.16 o 
  -2   2  23       19.48       20.86      3.12 o 
  -1   2  23       77.90       83.56      4.21 o 
   0   2  23        2.12        3.06      0.52 o 
   1   2  23       30.27       35.56      1.97 o 
   2   2  23       88.19       98.76      3.46 o 
   3   2  23        9.43        4.00      0.75 o 
   4   2  23       28.44       26.42      2.16 o 
  -4   3  23      140.41      190.10      7.67 o 
  -3   3  23        2.34        1.47      0.73 o 
  -2   3  23       10.57       13.36      1.99 o 
  -1   3  23        9.15        6.33      0.81 o 
   0   3  23        2.05        2.63      0.60 o 
   1   3  23       46.13       50.59      4.94 o 
   2   3  23        6.58        3.16      0.72 o 
   3   3  23      115.50      117.26      3.81 o 
   4   3  23        5.67        4.87      0.73 o 
  -3   4  23        0.10        1.61      0.58 o 
  -2   4  23      315.95      358.32     12.14 o 
  -1   4  23        0.15        2.93      0.78 o 
   0   4  23        0.54        4.26      0.91 o 
   1   4  23      174.49      223.29      9.51 o 
   2   4  23       27.75       37.55      2.43 o 
   3   4  23       22.37       20.46      2.69 o 
  -1   5  23        8.74        5.61      1.00 o 
   0   5  23       13.87       19.52      1.81 o 
  -4   0  24       30.27       35.51      2.73 o 
  -2   0  24       27.57       24.63      2.64 o 
   0   0  24        4.63        7.94      1.94 o 
   2   0  24       36.22       35.23      3.57 o 
   4   0  24       57.12       55.83      2.75 o 
  -4   1  24        2.08        1.79      0.78 o 
  -3   1  24       10.06        7.72      1.65 o 
  -2   1  24       57.47       72.90      5.45 o 
  -1   1  24       52.86       53.94      2.61 o 
   0   1  24        7.90        5.83      1.43 o 
   1   1  24        0.02        1.45      0.64 o 
   2   1  24        0.18        1.82      0.56 o 
   3   1  24       37.56       37.71      1.48 o 
   4   1  24        0.00        0.94      0.40 o 
  -4   2  24      148.31      191.02      8.75 o 
  -3   2  24       11.15       12.92      1.57 o 
  -2   2  24       29.10       29.52      2.25 o 
  -1   2  24       14.43       11.40      2.23 o 
   0   2  24       21.46       20.64      1.30 o 
   1   2  24       42.20       48.38      1.60 o 
   2   2  24       13.15       13.43      1.15 o 
   3   2  24        5.67        1.94      0.60 o 
  -3   3  24        9.57       13.75      1.62 o 
  -2   3  24       17.29       14.97      1.71 o 
  -1   3  24       10.99        6.45      2.29 o 
   0   3  24        8.51       14.77      2.72 o 
   1   3  24      108.42      119.23      4.41 o 
   2   3  24        3.36        2.84      0.95 o 
  -1   4  24      170.04      212.64      7.82 o 
   0   4  24       48.46       54.85      4.18 o 
  -3   0  25       73.20       89.41      6.12 o 
  -1   0  25        8.83        9.24      2.23 o 
   1   0  25       14.66       18.99      2.85 o 
  -3   1  25        8.18        2.81      0.78 o 
  -2   1  25        5.03        8.32      2.60 o 
  -1   1  25        7.79        9.77      1.47 o 
   0   1  25      103.30      118.45      4.78 o 
   1   1  25        8.05        5.86      2.19 o 
   2   1  25        1.71        2.69      0.75 o 
  -2   2  25       17.68       14.64      2.26 o 
  -1   2  25        5.64        6.62      1.43 o 
   0   2  25        1.87        1.75      0.96 o 
   1   2  25        2.04        3.08      0.94 o 
                                                 
